# Supplementary material for: Isolation of a Novel Thermophilic Methanogen and the Evolutionary History of the Class Methanobacteria
Source: Biology (Basel). 2022 Oct 16;11(10):1514. doi: 10.3390/biology11101514 (PMC9598358; doi:10.3390/biology11101514)
Supplement: Supplementary file 1 [file biology-11-01514-s001.zip]

Archive with 1 entries (1 files):
- biology-1949796-supplementary.xlsx
