# Supplementary material for: Isolation of a Novel Thermophilic Methanogen and the Evolutionary History of the Class Methanobacteria
Source: Biology (Basel). 2022 Oct 16;11(10):1514. doi: 10.3390/biology11101514 (PMC9598358; doi:10.3390/biology11101514)
Supplement: Supplementary file 1 [file biology-11-01514-s001.zip › biology-1949796-supplementary.xlsx]

## Sheet: Content
	Content
	Sheet1	Supplementary Tables S1-S5
	Sheet2	Supplementary Table S1	environmental information of isolated strains within the class Methanobacteria
	Sheet3	Supplementary Table S2	information of 37 marker-protein sequences
	Sheet4	Supplementary Table S3	common ancestor gene annotations within the class Methanobacteria
	Sheet5	Supplementary Table S4	AAI from strain DL9LZB001 to the isolated strains within the class Methanobacteria
	Sheet6	Supplementary Table S5	ANI from strain DL9LZB001 to the isolated strains within the class Methanobacteria

## Sheet: SupplTableS1
Supplementary Table S1. environmental information of isolated strains within the class Methanobacteria
Name	BioSample	Assembly	Isolated from	geographic location	optimum growth temperature (℃)	optimum growth pH (℃)
Methanobacterium bryantii M.o.H	SAMN04229035	GCA_002287175.1	syntrophic culture of "Methanobacterium omelianskii"	N/A	37	6.8-7.0
Methanobacterium curvum Buetzberg	SAMEA4378819	GCA_900095295.1	a mesophilic biogas plant	Germany	37	7.6-8.0
Methanobacterium formicicum DSM 3637	SAMN02471940	GCA_000302455.1	Pelomyxa palustris is a giant multinucleated ameoba living at the anaerobic bottom of freshwater pools. It has three types of endosymbiotic microorganisms that replace the lack of mitocondria. And this strain is one of them.	Netherlands	37	6.8-7.0
Methanobacterium formicicum JCM 10132	SAMD00016804	GCA_001316325.1	anaerobic sewage sludge digester	USA,Illinois, Urbana	37	6.8-7.0
Methanobacterium lacus AL-21	SAMN02232037	GCA_000191585.1	peat soil from an acidic poor fen	USA,Alaska, Baxter fen near Anchorage	28	6.2
Methanobacterium paludis SWAN-1	SAMN00713630	GCA_000214725.1	peat soil from a minerotrophic circumneutral peatland	USA, New York, Ithaca; Michigan Hollow fen near Danby	28	5.7
Methanobacterium sp. MB1	SAMEA3138830	GCA_000499765.1	a rural biogas plant producing methane-rich biogas from maize silage and cattle manure	Germany
Methanobacterium sp. SMA-27	SAMN02745846	GCA_000744455.1	permafrost isolates
Methanobacterium subterraneum A8p	SAMN14610208	GCA_012933645.1	groundwater of rock tunnel at 70 m depth	Sweden	37	8.0-8.3
Methanobacterium veterum MK4	SAMN02910304	GCA_000745485.1	ancient (3 million years old) permafrost sediments	Russian Federation Kolyma Lowland	28	7.0-7.2
Methanobrevibacter arboriphilus ANOR1	SAMEA3138839	GCA_000513315.1	human feces		37	7.5
Methanobrevibacter arboriphilus DH1	SAMN03267482	GCA_002072215.1	eastern Cotton Wood tree, wetwood	USA Madison	37	6.8-7.0
Methanobrevibacter boviskoreani JH1	SAMD00036626	GCA_000320505.2	rumen fluid of the Korean native cattle	South Korea Gwonsun-Gu, Suwon	37	6.8-7.0
Methanobrevibacter curvatus DSM11111	SAMN04867343	GCA_001639295.1	hindgut of termite, Reticulitermes flavipes	USA Michigan, Dansville	30	7.2
Methanobrevibacter cuticularis DSM11139	SAMN04867344	GCA_001639285.1	hindgut of termite, Reticulitermes flavipes	USA Michigan, Dansville	37	7.7
Methanobrevibacter filiformis DSM11501	SAMN04867340	GCA_001639265.1	hindgut of termite, Reticulitermes flavipes	USA Massachusetts, Woods Hole	30	7
Methanobrevibacter gottschalkii DSM11977	SAMN10363317	GCA_003814835.1	horse faeces	USA	37	6.8-7.0
Methanobrevibacter millerae DSM 16643	SAMN02910315	GCA_900103415.1	bovine rumen		37	7-8
Methanobrevibacter olleyae DSM 16632	SAMN02910297	GCA_900114585.1	ovine rumen fluid	Australia Perth	37	6.8-7.0
Methanobrevibacter oralis DSM 7256	SAMN04867341	GCA_001639275.1	human oral cavity	Italy Milan	35	6.8-7.0
Methanobrevibacter ruminantium M1.	SAMN02603710	GCA_000024185.1	bovine rumen	country of origin unknown	37	6.8-7.0
Methanobrevibacter smithii ATCC35061	SAMN02604313	GCA_000016525.1	primary sewage digester	USA Florida, Gainesville	37	6.8-7.0
Methanobrevibacter sp. 87.7	SAMN05608120	GCA_002208625.1	lamb rumen
Methanobrevibacter thaueri DSM11995	SAMN06461352	GCA_003111625.1	bovine faeces	USA	37	6.8-7.0
Methanobrevibacter woesei DSM11979	SAMN06461353	GCA_003111605.1	goose faeces	USA	37	6.8-7.0
Methanobrevibacter wolinii SH	SAMN02744021	GCA_000621965.1	bovine rumen
Methanosphaera cuniculi DSM 4103	SAMN04867342	GCA_003149675.1	rectum of rabbit	Italy Bologna	37	7-7.2
Methanosphaera sp. BMS	SAMN04445725	GCA_003268005.1	steer rumen fluid	Australia Queensland Brahman		6.8
Methanosphaera sp. WGK6	SAMN03108761	GCA_001729965.1	herbivore gut (macropodid (Western Grey kangaroo) and ruminant (Brahman steer))	Australian		6.8
Methanosphaera stadtmanae DSM3091	SAMN02604180	GCA_000012545.1	human feces	USA	37	6.7-6.9
Methanothermobacter marburgensis Marburg	SAMN02603260	GCA_000145295.1	anaerobic sewage digester	Marburg, Germany	65	6.8-7.0
Methanothermobacter sp. CaT2	SAMD00060975	GCA_000828575.1	coculture of Pelotomaculum thermopropionicum with Methanothermobacter thermautotrophicus	Japan	55	6.8-7.0
Methanothermobacter tenebrarum MCM B 1447	SAMN09435550	GCA_003264935.1			70
Methanothermobacter thermautotrophicus Delta H	SAMN02603244	GCA_000008645.1	sewage sludge	USA Urbana, Illinois	65	6.8-7.0
Methanothermobacter wolfeii SIV6	SAMEA4408318	GCA_900095815.1	a thermophilic industrialscale biogas fermenter	Germany,Viersen,North-Rhine-Westphalia ，	54
Methanothermobacter sp. Met2	SAMD00060422	GCA_003584625.1	thermophilic fixed-bed anaerobic digesters		55
Methanothermus fervidus DSM 2088	SAMN02232040	GCA_000166095.1	hot solfataric spring	Iceland	83	6.5

## Sheet: SupplTableS2
Supplementary Table S2. information of 37 marker-protein sequences
COGs	Gene name	Marker ID
COG0093	Ribosomal protein L14	PMPROK00003
COG0099	Ribosomal protein S13	PMPROK00081
COG0092	Ribosomal protein S3	PMPROK00015
COG0098	Ribosomal protein S5	PMPROK00019
COG0097	Ribosomal protein L6P/L9E	PMPROK00020
COG0081	Ribosomal protein L1	PMPROK00022
COG0091	Ribosomal protein L22	PMPROK00024
COG0185	Ribosomal protein S19	PMPROK00025
COG0052	Ribosomal protein S2	PMPROK00028
COG0080	Ribosomal protein L11	PMPROK00029
COG0541	Signal recognition particle GTPase	PMPROK00031
COG0088	Ribosomal protein L4	PMPROK00034
COG0186	Ribosomal protein S17	PMPROK00041
COG0504	CTP synthase (UTP-ammonia lyase)	PMPROK00047
COG0090	Ribosomal protein L2	PMPROK00048
COG0184	Ribosomal protein S15P/S13E	PMPROK00050
COG0103	Ribosomal protein S9	PMPROK00051
COG0256	Ribosomal protein L18	PMPROK00052
COG0094	Ribosomal protein L5	PMPROK00053
COG0049	Ribosomal protein S7	PMPROK00054
COG0532	Translation initiation factor 2 (IF-2; GTPase)	PMPROK00064
COG0198	Ribosomal protein L24	PMPROK00067
COG0100	Ribosomal protein S11	PMPROK00068
COG0244	Ribosomal protein L10	PMPROK00069
COG0197	Ribosomal protein L16/L10E	PMPROK00071
COG0096	Ribosomal protein S8	PMPROK00074
COG0087	Ribosomal protein L3	PMPROK00075
COG0164	Ribonuclease HII	PMPROK00126
COG0072	Phenylalanyl-tRNA synthetase beta subunit	PMPROK00086
COG0016	Phenylalanyl-tRNA synthetase alpha subunit	PMPROK00087
COG0200	Ribosomal protein L15	PMPROK00092
COG0051	Ribosomal protein S10	PMPROK00093
COG0048	Ribosomal protein S12	PMPROK00094
COG0149	Triosephosphate isomerase	PMPROK00097
COG0343	Queuine/archaeosine tRNA-ribosyltransferase	PMPROK00106
COG0127	Xanthosine triphosphate pyrophosphatase	PMPROK00123
COG0533	Metal-dependent proteases with possible chaperone activity	PMPROK00014

## Sheet: SupplTableS3
Supplementary Table S3. common ancestor gene annotations within the class Methanobacteria
common ancestor of the genera Methanothermobacter, Methanobrevibacter, Methanosphaera and Methanobacterium			Relative to common ancestor of the class Methanobacteria					common ancestor of the genera Methanobrevibacter, Methanosphaera and Methanobacterium			Relative to common ancestor of the genera Methanothermobacter, Methanobrevibacter, Methanosphaera and Methanobacterium					Methanobrevibacter common ancestor of the genus			Relative to common ancestor of the genera Methanobrevibacter, Methanosphaera and Methanobacterium					Methanosphaera common ancestor			Relative to common ancestor of the genera Methanobrevibacter, Methanosphaera and Methanobacterium					Methanobacterium common ancestor			Relative to common ancestor of the genera Methanobrevibacter, Methanosphaera and Methanobacterium
OG number	Annotation		Gain		Loss			OG number	Annotation		Gain		Loss			OG number	Annotation		Gain		Loss			OG number	Annotation		Gain		Loss			OG number	Annotation		Gain		Loss
OG0000000	ABC-type antimicrobial peptide transport system, ATPase component		OG0002533	PFAM Nucleotidyl transferase	OG0004272	-		OG0000000	ABC-type antimicrobial peptide transport system, ATPase component		OG0002631	-	OG0003393	-		OG0000000	ABC-type antimicrobial peptide transport system, ATPase component		OG0003427	CDP-glycerol poly(glycerophosphate) glycerophosphotransferase	OG0002476	SigmaK-factor processing regulatory protein BofA		OG0000000	ABC-type antimicrobial peptide transport system, ATPase component		OG0006260	-	OG0002483	COG0630 Type IV secretory pathway, VirB11 components, and related ATPases involved in archaeal flagella biosynthesis		OG0000000	ABC-type antimicrobial peptide transport system, ATPase component		OG0004459	Polyketide cyclase dehydrase	OG0002340	-
OG0000001	Glycosyl transferase 4-like		OG0002483	COG0630 Type IV secretory pathway, VirB11 components, and related ATPases involved in archaeal flagella biosynthesis	OG0003664	Peptidase M28		OG0000001	Glycosyl transferase 4-like		OG0002545	Belongs to the CDP-alcohol phosphatidyltransferase class-I family	OG0003328	-		OG0000004	-		OG0003195	-	OG0002473	-		OG0000001	Glycosyl transferase 4-like		OG0006259	-	OG0002425	-		OG0000001	Glycosyl transferase 4-like		OG0004433	-	OG0002265	Involved in the import of queuosine (Q) precursors, required for Q precursor salvage
OG0000003	Domain in cystathionine beta-synthase and other proteins.		OG0002425	-	OG0003653	-		OG0000003	Domain in cystathionine beta-synthase and other proteins.		OG0002534	Glutamate-cysteine ligase	OG0003184	-		OG0000005	Glycosyl transferase family 2		OG0003074	PFAM Small Multidrug Resistance protein	OG0002429	Glycosyltransferase like family		OG0000005	Glycosyl transferase family 2		OG0006258	-	OG0002383	-		OG0000002	Methyltransferase domain protein		OG0004431	-	OG0002253	Like-Sm ribonucleoprotein core
OG0000012	PFAM Transglutaminase-like		OG0002383	-	OG0002653	-		OG0000005	Glycosyl transferase family 2		OG0002486	Peptidase C39, bacteriocin processing	OG0003104	-		OG0000012	PFAM Transglutaminase-like		OG0003014	-	OG0002290	Belongs to the eukaryotic ribosomal protein eL40 family		OG0000011	-		OG0006257	-	OG0002375	Putative ATP-dependant zinc protease		OG0000003	Domain in cystathionine beta-synthase and other proteins.		OG0004425	PFAM Glycosyl transferase, group 1	OG0002211	Uncharacterized conserved protein (DUF2299)
OG0000048	PFAM CobN Magnesium Chelatase		OG0002373	-	OG0002264	FIST C domain		OG0000012	PFAM Transglutaminase-like		OG0002480	glutamine amidotransferase	OG0003102	4Fe-4S single cluster domain		OG0000017	NADPH-dependent FMN reductase		OG0003013	-	OG0002259	Putative TM nitroreductase		OG0000012	PFAM Transglutaminase-like		OG0006256	-	OG0002372	-		OG0000005	Glycosyl transferase family 2		OG0004417	Serine aminopeptidase, S33	OG0002157	Likely ribonuclease with RNase H fold.
OG0000034	Catalyzes the condensation of pyruvate and acetyl- coenzyme A to form (R)-citramalate		OG0002339	thymidylate kinase	OG0002050	SMART Elongator protein 3 MiaB NifB		OG0000013	CENP-S protein		OG0002473	-	OG0003043	-		OG0000025	E1-E2 ATPase		OG0003012	-	OG0002205	-		OG0000013	CENP-S protein		OG0006255	-	OG0002339	thymidylate kinase		OG0000006	PAS domain		OG0004150	HEAT repeat	OG0002152	Acetyltransferase (GNAT) domain
OG0000019	PFAM NAD dependent epimerase dehydratase family		OG0002338	PFAM phosphatidate cytidylyltransferase	OG0001759	-		OG0000017	NADPH-dependent FMN reductase		OG0002431	Methyladenine glycosylase	OG0002992	Belongs to the archaeal adenylate kinase family		OG0000050	Protein of unknown function (DUF4013)		OG0003011	-	OG0001751	COG1668 ABC-type Na efflux pump, permease component		OG0000017	NADPH-dependent FMN reductase		OG0006253	-	OG0002338	PFAM phosphatidate cytidylyltransferase		OG0000008	TIGRFAM drug resistance transporter, EmrB QacA subfamily		OG0004146	Transglutaminase-like superfamily	OG0002113	Nicotianamine synthase protein
OG0000010	PFAM Glycosyl transferase family 2		OG0002290	Belongs to the eukaryotic ribosomal protein eL40 family	OG0001251	PFAM Nucleoside recognition		OG0000015	COG0589 Universal stress protein UspA and related nucleotide-binding proteins		OG0002386	Aminotransferase class I and II	OG0002965	-		OG0000001	Glycosyl transferase 4-like		OG0003010	metal-dependent membrane protease	OG0001733	SMART ATPase, AAA type, core		OG0000025	E1-E2 ATPase		OG0006251	-	OG0002259	Putative TM nitroreductase		OG0000010	PFAM Glycosyl transferase family 2		OG0004143	-	OG0002056	Methyltransferase FkbM domain
OG0000015	COG0589 Universal stress protein UspA and related nucleotide-binding proteins		OG0002259	Putative TM nitroreductase	OG0001249	COG1335 Amidases related to nicotinamidase		OG0000019	PFAM NAD dependent epimerase dehydratase family		OG0002384	Choloylglycine hydrolase	OG0002937	-		OG0000013	CENP-S protein		OG0002934	-	OG0001429	PFAM Pyridoxamine 5'-phosphate		OG0000107	PFAM Aldo keto reductase		OG0006249	Catalyzes the conversion of dethiobiotin (DTB) to biotin by the insertion of a sulfur atom into dethiobiotin via a radical- based mechanism	OG0002255	Glutaredoxin		OG0000012	PFAM Transglutaminase-like		OG0004136	-	OG0001962	UDP-galactopyranose mutase activity
OG0000017	NADPH-dependent FMN reductase		OG0002255	Glutaredoxin	OG0001237	transcriptional		OG0000025	E1-E2 ATPase		OG0002381	Domain of unknown function (DUF1727)	OG0002843	-		OG0000024	-		OG0002933	Metal-sensitive transcriptional repressor	OG0001381	VIT family		OG0000176	-		OG0006248	-	OG0002253	Like-Sm ribonucleoprotein core		OG0000013	CENP-S protein		OG0004129	Calcineurin-like phosphoesterase	OG0001862	-
OG0000013	CENP-S protein		OG0002222	ferredoxin iron-sulfur binding	OG0001209	Radical SAM domain protein		OG0000034	Catalyzes the condensation of pyruvate and acetyl- coenzyme A to form (R)-citramalate		OG0002378	Flavodoxin-like fold	OG0002822	-		OG0000015	COG0589 Universal stress protein UspA and related nucleotide-binding proteins		OG0002912	Glycosyl transferases group 1	OG0001348	Uncharacterized protein conserved in archaea (DUF2124)		OG0000051	PFAM Glycosyl transferase family 2		OG0006247	-	OG0002214	Zn-ribbon containing protein		OG0000015	COG0589 Universal stress protein UspA and related nucleotide-binding proteins		OG0004127	Ribbon-helix-helix domain	OG0001293	Condenses 4-methyl-5-(beta-hydroxyethyl)thiazole monophosphate (THZ-P) and 2-methyl-4-amino-5-hydroxymethyl pyrimidine pyrophosphate (HMP-PP) to form thiamine monophosphate (TMP)
OG0000190	SMART Cystathionine beta-synthase, core		OG0002210	Domain of unknown function (DUF362)	OG0001208	Nicotinic acid phosphoribosyltransferase		OG0000050	Protein of unknown function (DUF4013)		OG0002371	Calcineurin-like phosphoesterase	OG0002819	Protein of unknown function (DUF429)		OG0000034	Catalyzes the condensation of pyruvate and acetyl- coenzyme A to form (R)-citramalate		OG0002841	-	OG0001285	membrane-associated protein		OG0000106	type I restriction modification DNA specificity domain		OG0006246	-	OG0002213	protein conserved in archaea		OG0000017	NADPH-dependent FMN reductase		OG0004126	Fumarase C C-terminus	OG0001122	Uncharacterized protein family UPF0029
OG0000029	Belongs to the carbohydrate kinase PfkB family		OG0002207	SMART zinc finger, CDGSH-type domain protein	OG0001199	PFAM PP-loop domain protein		OG0000010	PFAM Glycosyl transferase family 2		OG0002369	-	OG0002708	integral membrane protein		OG0000003	Domain in cystathionine beta-synthase and other proteins.		OG0002840	-	OG0001193	membrane		OG0000003	Domain in cystathionine beta-synthase and other proteins.		OG0006243	-	OG0002212	COG1100 GTPase SAR1 and related small G proteins		OG0000022	COG1215 Glycosyltransferases, probably involved in cell wall biogenesis		OG0004119	-	OG0001070	phosphatase homologous to the C-terminal domain of histone macroH2A1
OG0000008	TIGRFAM drug resistance transporter, EmrB QacA subfamily		OG0002180	-	OG0001195	-		OG0000008	TIGRFAM drug resistance transporter, EmrB QacA subfamily		OG0002340	-	OG0002628	Translation elongation factor EFTu EF1A, domain 2		OG0000031	MATE efflux family protein		OG0002839	-	OG0001162	amino acid		OG0000019	PFAM NAD dependent epimerase dehydratase family		OG0006242	-	OG0002211	Uncharacterized conserved protein (DUF2299)		OG0000024	-		OG0004118	Protein of unknown function (DUF2089)	OG0000865	Belongs to the Glu Leu Phe Val dehydrogenases family
OG0000025	E1-E2 ATPase		OG0002141	PFAM ATP phosphoribosyltransferase	OG0001188	Methyltransferase involved in ribosomal biogenesis. Specifically catalyzes the N1-methylation of the pseudouridine corresponding to position 914 in M.jannaschii 16S rRNA		OG0000098	PRC-barrel domain		OG0002265	Involved in the import of queuosine (Q) precursors, required for Q precursor salvage	OG0002627	DUF1512 domain containing protein		OG0000019	PFAM NAD dependent epimerase dehydratase family		OG0002838	-	OG0001157	Predicted membrane protein (DUF2206)		OG0000034	Catalyzes the condensation of pyruvate and acetyl- coenzyme A to form (R)-citramalate		OG0006240	Catalyzes the reduction of 1-pyrroline-5-carboxylate (PCA) to L-proline	OG0002207	SMART zinc finger, CDGSH-type domain protein		OG0000025	E1-E2 ATPase		OG0004117	-	OG0000853	Bacterial extracellular solute-binding protein
OG0000135	Isocitrate isopropylmalate dehydrogenase		OG0002117	Domain of unknown function DUF83	OG0001147	ABC-type molybdate transport system periplasmic component		OG0000190	SMART Cystathionine beta-synthase, core		OG0002254	NADH pyrophosphatase-like rudimentary NUDIX domain	OG0002618	-		OG0000192	Transcriptional regulator		OG0002837	-	OG0000784	DNA-dependent RNA polymerase catalyzes the transcription of DNA into RNA using the four ribonucleoside triphosphates as substrates		OG0000050	Protein of unknown function (DUF4013)		OG0005178	methyltransferase activity	OG0002205	-		OG0000027	Bacterial regulatory proteins, tetR family		OG0004115	-	OG0000835	NfeD-like C-terminal, partner-binding
OG0000130	Hydro-lyase with broad substrate specificity for cis- unsaturated tricarboxylic acids. Catalyzes both the reversible dehydration of (R)-homocitrate ((R)-2-hydroxybutane-1,2,4- tricarboxylate) to produce cis-homoaconitate ((Z)-but-1-ene-1,2,4- tricarboxylate), and its hydration to homoisocitrate ((1R,2S)-1- hydroxybutane-1,2,4-tricarboxylate). Is also able to hydrate the analogous longer chain sub…		OG0002090	-	OG0001043	Modifies the topological state of DNA by introducing positive supercoils in an ATP-dependent process. It cleaves transiently a single DNA strand and remains covalently bound to the 5' DNA end through a tyrosine residue. May be involved in rewinding the DNA strands in the regions of the chromosome that have opened up to allow transcription or replication		OG0000024	-		OG0002216	-	OG0002617	PFAM CBS domain		OG0000107	PFAM Aldo keto reductase		OG0002836	-	OG0000757	Phosphoesterase		OG0000010	PFAM Glycosyl transferase family 2		OG0005177	Predicted metal-binding protein (DUF2284)	OG0002180	-		OG0000036	Belongs to the P(II) protein family		OG0004114	Glycosyltransferase like family 2	OG0000798	Binds 16S rRNA, required for the assembly of 30S particles
OG0000140	Catalyzes the isomerization between 2-isopropylmalate and 3-isopropylmalate, via the formation of 2-isopropylmaleate		OG0002045	-	OG0000950	SMART Elongator protein 3 MiaB NifB		OG0000029	Belongs to the carbohydrate kinase PfkB family		OG0002176	-	OG0002614	-		OG0000042	-		OG0002835	-	OG0000747	Roadblock LC7 family protein		OG0000031	MATE efflux family protein		OG0005176	-	OG0002176	-		OG0000039	PFAM Ion transport		OG0004113	Transcriptional regulator PadR-like family	OG0000786	Transposase DDE domain
OG0000081	Belongs to the RNA polymerase beta chain family		OG0002031	pfkB family carbohydrate kinase	OG0000948	SMART Elongator protein 3 MiaB NifB		OG0000571	PFAM Class III signal peptide		OG0002157	Likely ribonuclease with RNase H fold.	OG0002610	-		OG0000008	TIGRFAM drug resistance transporter, EmrB QacA subfamily		OG0002834	Type I restriction modification DNA specificity domain	OG0000731	PFAM Inositol monophosphatase		OG0000024	-		OG0005175	-	OG0002141	PFAM ATP phosphoribosyltransferase		OG0000046	COG0491 Zn-dependent hydrolases, including glyoxylases		OG0004111	Domain of unknown function (DUF362)	OG0000784	DNA-dependent RNA polymerase catalyzes the transcription of DNA into RNA using the four ribonucleoside triphosphates as substrates
OG0000020	PFAM 4Fe-4S ferredoxin, iron-sulfur binding domain protein		OG0002029	Glyoxalase-like domain	OG0000927	PFAM Translin		OG0000213	Thiamine pyrophosphate enzyme, N-terminal		OG0002152	Acetyltransferase (GNAT) domain	OG0002549	-		OG0000098	PRC-barrel domain		OG0002826	Alcohol dehydrogenase GroES-like domain	OG0000717	Belongs to the UPF0201 family		OG0000015	COG0589 Universal stress protein UspA and related nucleotide-binding proteins		OG0005174	-	OG0002117	Domain of unknown function DUF83		OG0000050	Protein of unknown function (DUF4013)		OG0004110	Protein of unknown function (DUF4004)	OG0000729	to cation transporters
OG0000007	ATPases associated with a variety of cellular activities		OG0002025	-	OG0000899	Uncharacterized ACR, COG1993		OG0000100	DNA polymerase family B		OG0002143	Sugar transferase	OG0002548	PFAM Peptidase C60, sortase A B		OG0000074	NUDIX domain		OG0002728	TatD related DNase	OG0000703	AAA domain		OG0000213	Thiamine pyrophosphate enzyme, N-terminal		OG0005173	Protein of unknown function (DUF2953)	OG0002090	-		OG0000051	PFAM Glycosyl transferase family 2		OG0004109	-	OG0000703	AAA domain
OG0000030	Catalyzes the conversion of glucosamine-6-phosphate to glucosamine-1-phosphate		OG0002023	integrase family	OG0000873	Important for reducing fluoride concentration in the cell, thus reducing its toxicity		OG0000135	Isocitrate isopropylmalate dehydrogenase		OG0002142	Pyridoxamine 5'-phosphate oxidase	OG0002547	-		OG0000010	PFAM Glycosyl transferase family 2		OG0002725	-	OG0000680	Uncharacterized ArCR, COG1888		OG0000259	Flavodoxin		OG0005172	-	OG0002081	-		OG0000059	PFAM ABC-2 type transporter		OG0004108	Sulfite exporter TauE/SafE	OG0000600	ABC transporter
OG0000032	PFAM Aminotransferase, class I		OG0002020	Protein of unknown function (DUF1284)				OG0000140	Catalyzes the isomerization between 2-isopropylmalate and 3-isopropylmalate, via the formation of 2-isopropylmaleate		OG0002118	-	OG0002546	Transcriptional regulator		OG0000190	SMART Cystathionine beta-synthase, core		OG0002724	-	OG0000671	Protein of unknown function (DUF1616)		OG0000098	PRC-barrel domain		OG0005171	-	OG0002056	Methyltransferase FkbM domain		OG0000098	PRC-barrel domain		OG0004105	-	OG0000219	TrkA-C domain protein
OG0000072	type II secretion		OG0001986	-				OG0000130	Hydro-lyase with broad substrate specificity for cis- unsaturated tricarboxylic acids. Catalyzes both the reversible dehydration of (R)-homocitrate ((R)-2-hydroxybutane-1,2,4- tricarboxylate) to produce cis-homoaconitate ((Z)-but-1-ene-1,2,4- tricarboxylate), and its hydration to homoisocitrate ((1R,2S)-1- hydroxybutane-1,2,4-tricarboxylate). Is also able to hydrate the analogous longer chain sub…		OG0002111	PFAM 4Fe-4S ferredoxin, iron-sulfur binding domain protein	OG0002542	Zn-dependent protease with chaperone function		OG0000029	Belongs to the carbohydrate kinase PfkB family		OG0002723	-	OG0000620	Involved in the biosynthesis of the thiazole moiety of thiamine. Catalyzes the conversion of NAD and glycine to adenosine diphosphate 5-(2-hydroxyethyl)-4-methylthiazole-2-carboxylate (ADT), an adenylated thiazole intermediate, using free sulfide as a source of sulfur		OG0000160	TrkA-C domain		OG0005170	-	OG0002047	-		OG0000107	PFAM Aldo keto reductase		OG0004103	-	OG0000061	ATPase, AAA superfamily
OG0000076	DHHA1 domain		OG0001980	Protein of unknown function (DUF2953)				OG0000081	Belongs to the RNA polymerase beta chain family		OG0002089	Antibiotic biosynthesis monooxygenase	OG0002541	Belongs to the class-II aminoacyl-tRNA synthetase family		OG0000204	synthetase		OG0002635	-	OG0000111	TIGRFAM TIGR00288 family protein		OG0000556	-		OG0005169	-	OG0002045	-		OG0000109	Belongs to the small heat shock protein (HSP20) family		OG0004100	-	OG0000004	-
OG0000098	PRC-barrel domain		OG0001962	UDP-galactopyranose mutase activity				OG0000030	Catalyzes the conversion of glucosamine-6-phosphate to glucosamine-1-phosphate		OG0002088	Domain of unknown function DUF83	OG0002533	PFAM Nucleotidyl transferase		OG0000020	PFAM 4Fe-4S ferredoxin, iron-sulfur binding domain protein		OG0002565	-	OG0000028	Belongs to the ParA family		OG0000074	NUDIX domain		OG0005168	-	OG0002025	-		OG0000110	ABC-type antimicrobial peptide transport system, permease component		OG0004090	-
OG0000131	phosphate transport system		OG0001952	-				OG0000032	PFAM Aminotransferase, class I		OG0002081	-	OG0002479	-		OG0000051	PFAM Glycosyl transferase family 2		OG0002564	-	OG0000022	COG1215 Glycosyltransferases, probably involved in cell wall biogenesis		OG0000044	Belongs to the UDP-glucose GDP-mannose dehydrogenase family		OG0005167	THUMP domain	OG0002023	integrase family		OG0000138	deoxyhypusine monooxygenase activity		OG0003891	DNA ligase
OG0000065	Xylose isomerase-like TIM barrel		OG0001947	PFAM 4Fe-4S				OG0000076	DHHA1 domain		OG0002078	Binds to the 23S rRNA	OG0002477	methanogenesis marker protein 7		OG0000213	Thiamine pyrophosphate enzyme, N-terminal		OG0002557	PFAM CBS domain	OG0000018	KaiC		OG0000340	Phage integrase family		OG0005166	-	OG0002020	Protein of unknown function (DUF1284)		OG0000141	-		OG0003890	With LigD forms a non-homologous end joining (NHEJ) DNA repair enzyme, which repairs dsDNA breaks with reduced fidelity. Binds linear dsDNA with 5'- and 3'- overhangs but not closed circular dsDNA nor ssDNA. Recruits and stimulates the ligase activity of LigD
OG0000125	Cobalt transport protein		OG0001906	Cytidyltransferase-related C-terminal region				OG0000072	type II secretion		OG0002051	Transfers an acetyl group from acetyl-CoA to L- homoserine, forming acetyl-L-homoserine	OG0002430	formylmethanofuran dehydrogenase, subunit E		OG0000571	PFAM Class III signal peptide		OG0002543	Periplasmic copper-binding protein (NosD)	OG0000006	PAS domain		OG0000188	Part of the energy-coupling factor (ECF) transporter complex CbiMNOQ involved in cobalt import		OG0005165	-	OG0001986	-		OG0000199	ATPase, P-type (transporting), HAD superfamily, subfamily IC		OG0003888	Coenzyme PQQ synthesis protein D (PqqD)
OG0000571	PFAM Class III signal peptide		OG0001903	-				OG0000125	Cobalt transport protein		OG0002047	-	OG0002428	COG1108 ABC-type Mn2 Zn2 transport systems permease components		OG0000030	Catalyzes the conversion of glucosamine-6-phosphate to glucosamine-1-phosphate		OG0002533	PFAM Nucleotidyl transferase				OG0000117	Is involved in the reduction of 2,3- digeranylgeranylglycerophospholipids (unsaturated archaeols) into 2,3-diphytanylglycerophospholipids (saturated archaeols) in the biosynthesis of archaeal membrane lipids. Catalyzes the formation of archaetidic acid (2,3-di-O-phytanyl-sn-glyceryl phosphate) from 2,3-di-O-geranylgeranylglyceryl phosphate (DGGGP) via the hydrogenation of each double bond of the …		OG0005164	-	OG0001984	-		OG0000234	4Fe-4S binding domain		OG0003887	Uncharacterised nucleotidyltransferase
OG0000213	Thiamine pyrophosphate enzyme, N-terminal		OG0001901	PQQ-like domain				OG0000074	NUDIX domain		OG0002028	HI0933-like protein	OG0002342	Glycosyltransferase like family 2		OG0000076	DHHA1 domain		OG0002487	HIRAN domain				OG0000190	SMART Cystathionine beta-synthase, core		OG0005163	-	OG0001983	TIGRFAM CRISPR locus-related DNA-binding		OG0000241	Short repeat of unknown function (DUF308)		OG0003883	-
OG0000100	DNA polymerase family B		OG0001858	LUD domain				OG0000204	synthetase		OG0002027	Heterodisulfide reductase subunit	OG0002305	Putative heavy-metal chelation		OG0000135	Isocitrate isopropylmalate dehydrogenase		OG0002470	Belongs to the NAD-dependent glycerol-3-phosphate dehydrogenase family				OG0000234	4Fe-4S binding domain		OG0005162	-	OG0001980	Protein of unknown function (DUF2953)		OG0000007	ATPases associated with a variety of cellular activities		OG0003881	-
OG0000054	Belongs to the TCP-1 chaperonin family		OG0001848	Sporulation protein YtfJ (Spore_YtfJ)				OG0000114	phosphoglycerate mutase		OG0002026	PFAM Cysteine-rich	OG0002297	Radical SAM superfamily		OG0000140	Catalyzes the isomerization between 2-isopropylmalate and 3-isopropylmalate, via the formation of 2-isopropylmaleate		OG0002439	-				OG0000029	Belongs to the carbohydrate kinase PfkB family		OG0005161	-	OG0001961	Uncharacterized protein conserved in archaea (DUF2193)		OG0000019	PFAM NAD dependent epimerase dehydratase family		OG0003876	4-oxalocrotonate tautomerase
OG0000114	phosphoglycerate mutase		OG0001812	Domain of unknown function (DUF368)				OG0000127	PP-loop family		OG0002022	-	OG0002294	Uncharacterized protein conserved in archaea (DUF2226)		OG0000130	Hydro-lyase with broad substrate specificity for cis- unsaturated tricarboxylic acids. Catalyzes both the reversible dehydration of (R)-homocitrate ((R)-2-hydroxybutane-1,2,4- tricarboxylate) to produce cis-homoaconitate ((Z)-but-1-ene-1,2,4- tricarboxylate), and its hydration to homoisocitrate ((1R,2S)-1- hydroxybutane-1,2,4-tricarboxylate). Is also able to hydrate the analogous longer chain sub…		OG0002389	-				OG0000204	synthetase		OG0005160	-	OG0001959	ferredoxin oxidoreductase		OG0000034	Catalyzes the condensation of pyruvate and acetyl- coenzyme A to form (R)-citramalate		OG0003871	-
OG0000127	PP-loop family		OG0001809	UDP-glucose 4-epimerase				OG0000149	Catalyzes the synthesis of the hydroxymethylpyrimidine phosphate (HMP-P) moiety of thiamine from aminoimidazole ribotide (AIR) in a radical S-adenosyl-L-methionine (SAM)-dependent reaction		OG0001987	Probably functions as a manganese efflux pump	OG0002258	Uncharacterised ArCR, COG2043		OG0000032	PFAM Aminotransferase, class I		OG0002374	PD-(D/E)XK nuclease superfamily				OG0000100	DNA polymerase family B		OG0005159	-	OG0001958	Fumarate hydratase (Fumerase)		OG0000042	-		OG0003866	membrane transporter protein
OG0000149	Catalyzes the synthesis of the hydroxymethylpyrimidine phosphate (HMP-P) moiety of thiamine from aminoimidazole ribotide (AIR) in a radical S-adenosyl-L-methionine (SAM)-dependent reaction		OG0001808	-				OG0000054	Belongs to the TCP-1 chaperonin family		OG0001985	TIGRFAM Serine O-acetyltransferase	OG0002193	Dolichyl-phosphate-mannose-protein mannosyltransferase		OG0000114	phosphoglycerate mutase		OG0002343	-				OG0000030	Catalyzes the conversion of glucosamine-6-phosphate to glucosamine-1-phosphate		OG0005156	-	OG0001957	6-phosphogluconate dehydrogenase, NAD-binding		OG0000063	PFAM Rubredoxin-type Fe(Cys)4 protein		OG0003865	-
OG0000037	TIGRFAM molybdenum cofactor synthesis		OG0001804	biopolymer transport protein, ExbD TolR				OG0000259	Flavodoxin		OG0001961	Uncharacterized protein conserved in archaea (DUF2193)	OG0002162	Protein of unknown function (DUF483)		OG0000127	PP-loop family		OG0002299	BRO family, N-terminal domain				OG0000135	Isocitrate isopropylmalate dehydrogenase		OG0005155	-	OG0001952	-		OG0000153	B12 binding domain		OG0003860	Sap, sulfolipid-1-addressing protein
OG0000039	PFAM Ion transport		OG0001803	-				OG0000051	PFAM Glycosyl transferase family 2		OG0001954	Thioesterase-like superfamily	OG0002086	phosphatidylserine decarboxylase		OG0000125	Cobalt transport protein		OG0002288	transferase activity, transferring hexosyl groups				OG0000140	Catalyzes the isomerization between 2-isopropylmalate and 3-isopropylmalate, via the formation of 2-isopropylmaleate		OG0005154	Belongs to the UDP-glucose GDP-mannose dehydrogenase family	OG0001949	-		OG0000431	-		OG0003859	Protein of unknown function (DUF1622)
OG0000042	-		OG0001802	Participates actively in the response to hyperosmotic and heat shock by preventing the aggregation of stress-denatured proteins, in association with DnaK and GrpE. It is the nucleotide exchange factor for DnaK and may function as a thermosensor. Unfolded proteins bind initially to DnaJ				OG0000065	Xylose isomerase-like TIM barrel		OG0001950	Fe-S cluster	OG0002054	PFAM cobalamin synthesis protein P47K		OG0000063	PFAM Rubredoxin-type Fe(Cys)4 protein		OG0002287	N-acylneuraminate-9-phosphate synthase activity				OG0000130	Hydro-lyase with broad substrate specificity for cis- unsaturated tricarboxylic acids. Catalyzes both the reversible dehydration of (R)-homocitrate ((R)-2-hydroxybutane-1,2,4- tricarboxylate) to produce cis-homoaconitate ((Z)-but-1-ene-1,2,4- tricarboxylate), and its hydration to homoisocitrate ((1R,2S)-1- hydroxybutane-1,2,4-tricarboxylate). Is also able to hydrate the analogous longer chain sub…		OG0005151	-	OG0001947	PFAM 4Fe-4S		OG0000020	PFAM 4Fe-4S ferredoxin, iron-sulfur binding domain protein		OG0003857	COG1073 Hydrolases of the alpha beta superfamily
OG0000005	Glycosyl transferase family 2		OG0001745	MotA TolQ ExbB proton channel				OG0000039	PFAM Ion transport		OG0001946	DGC domain	OG0002053	PFAM ABC transporter related		OG0000065	Xylose isomerase-like TIM barrel		OG0002224	deoxyhypusine monooxygenase activity				OG0000081	Belongs to the RNA polymerase beta chain family		OG0005150	-	OG0001946	DGC domain		OG0000177	Belongs to the UPF0305 family		OG0003848	COG0189 Glutathione synthase Ribosomal protein S6 modification enzyme (glutaminyl transferase)
OG0000074	NUDIX domain		OG0001743	ASCH				OG0000720	amino acid-binding ACT		OG0001945	ATPases associated with a variety of cellular activities	OG0002032	PFAM Fe-S cluster domain protein		OG0000720	amino acid-binding ACT		OG0002187	Virulence protein RhuM family				OG0000076	DHHA1 domain		OG0005149	-	OG0001911	Fumarase C-terminus		OG0000204	synthetase		OG0003842	Sodium/hydrogen exchanger family
OG0000059	PFAM ABC-2 type transporter		OG0001741	Helix-hairpin-helix motif				OG0000007	ATPases associated with a variety of cellular activities		OG0001944	ABC-2 type transporter	OG0002030	PFAM glutamate synthase alpha subunit		OG0000639	Cro/C1-type HTH DNA-binding domain		OG0002177	PFAM polysaccharide biosynthesis protein				OG0000032	PFAM Aminotransferase, class I		OG0005148	cell wall binding repeat	OG0001910	Thiamine pyrophosphate enzyme, C-terminal		OG0000571	PFAM Class III signal peptide		OG0003841	Acetyltransferase (GNAT) domain
OG0000199	ATPase, P-type (transporting), HAD superfamily, subfamily IC		OG0001734	Involved in regulation of DNA replication				OG0000131	phosphate transport system		OG0001941	-	OG0001943	Zinc dependent phospholipase C		OG0000072	type II secretion		OG0002156	Domain of unknown function (DUF4143)				OG0000072	type II secretion		OG0005145	subunit H	OG0001909	4Fe-4S dicluster domain		OG0000133	PFAM Deoxyribonuclease rho motif-related TRAM		OG0003697	DsrE/DsrF/DrsH-like family
OG0000242	PFAM Oligosaccharyl transferase STT3 subunit		OG0001480	PFAM Endonuclease Exonuclease phosphatase				OG0000002	Methyltransferase domain protein		OG0001912	Restriction endonuclease, type I, EcoRI, R subunit Type III, Res subunit, N-terminal	OG0001913	Catalyzes the irreversible beta-carboxylation of phosphoenolpyruvate (PEP) to form oxaloacetate (OAA), a four- carbon dicarboxylic acid source for the tricarboxylic acid cycle		OG0000149	Catalyzes the synthesis of the hydroxymethylpyrimidine phosphate (HMP-P) moiety of thiamine from aminoimidazole ribotide (AIR) in a radical S-adenosyl-L-methionine (SAM)-dependent reaction		OG0002150	2-C-methyl-D-erythritol 4-phosphate cytidylyltransferase				OG0000125	Cobalt transport protein		OG0005144	-	OG0001907	MmgE PrpD family		OG0000190	SMART Cystathionine beta-synthase, core		OG0003688	-
OG0000083	PFAM 4Fe-4S ferredoxin, iron-sulfur binding domain protein		OG0001478	endonuclease III				OG0000107	PFAM Aldo keto reductase		OG0001898	PFAM Pyridoxamine 5'-phosphate	OG0001849	PFAM Radical SAM domain protein		OG0000081	Belongs to the RNA polymerase beta chain family		OG0002145	Ribonuclease III family				OG0000114	phosphoglycerate mutase		OG0005143	-	OG0001906	Cytidyltransferase-related C-terminal region		OG0000765	transcriptional		OG0003686	Bifunctional enzyme with both catalase and broad- spectrum peroxidase activity
OG0000220	TIGRFAM archaeoflavoprotein AfpA		OG0001440	Calcineurin-like phosphoesterase superfamily domain				OG0000209	Cysteine-rich domain		OG0001862	-	OG0001750	NADH ubiquinone oxidoreductase, NADH-binding (51 kD) subunit		OG0000106	type I restriction modification DNA specificity domain		OG0002121	CDP-Glycerol:Poly(glycerophosphate) glycerophosphotransferase				OG0000127	PP-loop family		OG0005142	-	OG0001905	Peptidase S24-like		OG0000041	helix_turn_helix, Arsenical Resistance Operon Repressor		OG0003685	-
OG0000639	Cro/C1-type HTH DNA-binding domain		OG0001420	The UvrABC repair system catalyzes the recognition and processing of DNA lesions. UvrC both incises the 5' and 3' sides of the lesion. The N-terminal half is responsible for the 3' incision and the C-terminal half is responsible for the 5' incision				OG0000031	MATE efflux family protein		OG0001860	-	OG0001747	PFAM Uncharacterised conserved protein UCP006557, signal transduction		OG0000100	DNA polymerase family B		OG0002048	parallel beta-helix repeat				OG0000149	Catalyzes the synthesis of the hydroxymethylpyrimidine phosphate (HMP-P) moiety of thiamine from aminoimidazole ribotide (AIR) in a radical S-adenosyl-L-methionine (SAM)-dependent reaction		OG0005141	-	OG0001904	transcriptional		OG0000083	PFAM 4Fe-4S ferredoxin, iron-sulfur binding domain protein		OG0003682	-
OG0000209	Cysteine-rich domain		OG0001375	Transglutaminase-like superfamily				OG0000036	Belongs to the P(II) protein family		OG0001852	PFAM Uncharacterised protein family UPF0145	OG0001427	Uncharacterized protein conserved in archaea (DUF2100)		OG0000054	Belongs to the TCP-1 chaperonin family		OG0001964	Transposase DDE domain				OG0000054	Belongs to the TCP-1 chaperonin family		OG0005140	-	OG0001899	EamA-like transporter family		OG0000116	PFAM ATP-binding region, ATPase domain protein		OG0003681	Phospholipase D Transphosphatidylase
OG0000035	PFAM NADH-ubiquinone oxidoreductase, chain 49kDa		OG0001373	-				OG0000044	Belongs to the UDP-glucose GDP-mannose dehydrogenase family		OG0001851	RNase_H superfamily	OG0001425	Catalyzes the attachment of O-phosphoserine (Sep) to tRNA(Cys)		OG0000209	Cysteine-rich domain		OG0001900	PFAM CMP dCMP deaminase zinc-binding				OG0000720	amino acid-binding ACT		OG0005139	-	OG0001858	LUD domain		OG0000804	-		OG0003678	L-lactate dehydrogenase (FMN-dependent) and related alpha-hydroxy acid dehydrogenases
OG0000117	Is involved in the reduction of 2,3- digeranylgeranylglycerophospholipids (unsaturated archaeols) into 2,3-diphytanylglycerophospholipids (saturated archaeols) in the biosynthesis of archaeal membrane lipids. Catalyzes the formation of archaetidic acid (2,3-di-O-phytanyl-sn-glyceryl phosphate) from 2,3-di-O-geranylgeranylglyceryl phosphate (DGGGP) via the hydrogenation of each double bond of the …		OG0001347	TfuA-like protein				OG0000241	Short repeat of unknown function (DUF308)		OG0001799	Male sterility protein	OG0001379	Converts O-phospho-L-seryl-tRNA(Cys) (Sep-tRNA(Cys)) to L-cysteinyl-tRNA(Cys) (Cys-tRNA(Cys))		OG0000011	-		OG0001424	-				OG0000192	Transcriptional regulator		OG0005138	Endonuclease IV plays a role in DNA repair. It cleaves phosphodiester bonds at apurinic or apyrimidinic sites (AP sites) to produce new 5'-ends that are base-free deoxyribose 5-phosphate residues. It preferentially attacks modified AP sites created by bleomycin and neocarzinostatin	OG0001854	-		OG0000340	Phage integrase family		OG0003676	-
OG0000057	PFAM Flavodoxin nitric oxide synthase		OG0001344	COG0537 Diadenosine tetraphosphate (Ap4A) hydrolase and other HIT family				OG0000639	Cro/C1-type HTH DNA-binding domain		OG0001735	Mycobacterial 4 TMS phage holin, superfamily IV	OG0001370	Uncharacterised protein family (UPF0254)		OG0000340	Phage integrase family		OG0001294	Catalyzes the phosphorylation of the hydroxyl group of 4-methyl-5-beta-hydroxyethylthiazole (THZ)				OG0000649	Dolichyl-phosphate-mannose-protein mannosyltransferase		OG0005137	-	OG0001851	RNase_H superfamily		OG0000657	Protein of unknown function (DUF1211)		OG0003672	COG0382 4-hydroxybenzoate polyprenyltransferase and related prenyltransferases
OG0000062	PFAM NADH ubiquinone oxidoreductase 20 kDa subunit		OG0001343	ATP binding to DnaK triggers the release of the substrate protein, thus completing the reaction cycle. Several rounds of ATP-dependent interactions between DnaJ, DnaK and GrpE are required for fully efficient folding. Also involved, together with DnaK and GrpE, in the DNA replication of plasmids through activation of initiation proteins				OG0000431	-		OG0001543	MTH538 TIR-like domain (DUF1863)	OG0001369	PFAM UBA THIF-type NAD FAD binding protein		OG0000241	Short repeat of unknown function (DUF308)		OG0001250	-				OG0000151	PFAM Methyl-viologen-reducing hydrogenase, delta subunit		OG0005136	-	OG0001813	Amidohydrolase family		OG0000769	Dinitrogenase iron-molybdenum cofactor		OG0003671	Activator of Hsp90 ATPase
OG0000860	-		OG0001341	damaged site, the DNA wraps around one UvrB monomer. DNA wrap is dependent on ATP binding by UvrB and probably causes local melting of the DNA helix, facilitating insertion of UvrB beta-hairpin between the DNA strands. Then UvrB probes one DNA strand for the presence of a lesion. If a lesion is found the UvrA subunits dissociate and the UvrB-DNA preincision complex is formed. This complex is subs…				OG0000063	PFAM Rubredoxin-type Fe(Cys)4 protein		OG0001481	Peptidyl-prolyl cis-trans isomerase	OG0001368	Protein of unknown function (DUF3236)		OG0000044	Belongs to the UDP-glucose GDP-mannose dehydrogenase family		OG0001178	NAD-dependent lysine deacetylase and desuccinylase that specifically removes acetyl and succinyl groups on target proteins. Modulates the activities of several proteins which are inactive in their acylated form. Deacetylates the N-terminal lysine residue of Alba, the major archaeal chromatin protein and that, in turn, increases Alba's DNA binding affinity, thereby repressing transcription				OG0000157	Belongs to the UPF0145 family		OG0005135	membrane	OG0001806	Sortase family		OG0000156	Polysaccharide biosynthesis protein		OG0003669	Polyketide cyclase dehydrase
OG0000677	Methyl-viologen-reducing hydrogenase, delta subunit		OG0001340	alpha/beta hydrolase fold				OG0000064	-		OG0001439	TOBE domain	OG0001367	Fibrillarin-like archaeal protein		OG0000176	-		OG0001137	Formate/nitrite transporter				OG0001305	Containing Willebrand factor type A domain		OG0005028	-	OG0001805	cell shape determining protein, MreB Mrl		OG0000543	PFAM Glucose-methanol-choline oxidoreductase, N-terminal		OG0003668	Protein of unknown function (DUF3892)
OG0000204	synthetase		OG0001311	methyltransferase activity				OG0000649	Dolichyl-phosphate-mannose-protein mannosyltransferase		OG0001376	PFAM methyltransferase	OG0001364	CBS domain containing protein		OG0000037	TIGRFAM molybdenum cofactor synthesis		OG0001120	Winged helix-turn-helix				OG0000694	Catalyzes the insertion of Co(2 ) into sirohydrochlorin as part of the anaerobic pathway to cobalamin biosynthesis. Involved in the biosynthesis of the unique nickel-containing tetrapyrrole coenzyme F430, the prosthetic group of methyl- coenzyme M reductase (MCR), which plays a key role in methanogenesis and anaerobic methane oxidation. Catalyzes the insertion of Ni(2 ) into sirohydrochlorin to y…		OG0004644	-	OG0001751	COG1668 ABC-type Na efflux pump, permease component		OG0000860	-		OG0003667	-
OG0000064	-		OG0001301	PFAM Carboxymuconolactone decarboxylase				OG0000027	Bacterial regulatory proteins, tetR family		OG0001366	ABC-2 family transporter protein	OG0001338	Protein of unknown function (DUF1188)		OG0000697	PFAM Succinylglutamate desuccinylase Aspartoacylase		OG0000944	Transposase and inactivated derivatives				OG0000039	PFAM Ion transport		OG0004643	-	OG0001748	-		OG0000029	Belongs to the carbohydrate kinase PfkB family		OG0003666	-
OG0000173	PFAM Sugar isomerase (SIS)		OG0001287	Anion transporter				OG0000059	PFAM ABC-2 type transporter		OG0001315	PFAM Major intrinsic protein	OG0001337	Biotin and Thiamin Synthesis associated domain		OG0000131	phosphate transport system		OG0000856	COGs COG3415 Transposase and inactivated derivatives				OG0000078	Stage II sporulation protein M		OG0004642	-	OG0001746	-		OG0000242	PFAM Oligosaccharyl transferase STT3 subunit		OG0003665	Regulatory protein MarR
OG0000040	Molybdopterin oxidoreductase Fe4S4 domain		OG0001268	ABC1 family				OG0000151	PFAM Methyl-viologen-reducing hydrogenase, delta subunit		OG0001313	ADP-ribosylglycohydrolase	OG0001336	Catalyzes the reversible reduction of methenyl- H(4)MPT( ) to methylene-H(4)MPT		OG0000259	Flavodoxin		OG0000839	ATPase, AAA superfamily				OG0002022	-		OG0004641	-	OG0001738	-		OG0000209	Cysteine-rich domain		OG0003663	CAAX protease self-immunity
OG0000036	Belongs to the P(II) protein family		OG0001257	-				OG0000117	Is involved in the reduction of 2,3- digeranylgeranylglycerophospholipids (unsaturated archaeols) into 2,3-diphytanylglycerophospholipids (saturated archaeols) in the biosynthesis of archaeal membrane lipids. Catalyzes the formation of archaetidic acid (2,3-di-O-phytanyl-sn-glyceryl phosphate) from 2,3-di-O-geranylgeranylglyceryl phosphate (DGGGP) via the hydrogenation of each double bond of the …		OG0001308	Carbonic anhydrase	OG0001292	TIGRFAM coenzyme F420-dependent N(5),N(10)-methenyltetrahydromethanopterin reductase-related protein		OG0000556	-		OG0000559	Bacterial extracellular solute-binding proteins, family 5 Middle				OG0000132	MviN-like protein		OG0004639	-	OG0001737	Bacterial regulatory helix-turn-helix protein, lysR family		OG0000675	-		OG0003662	4-oxalocrotonate tautomerase
OG0000171	Magnesium chelatase, subunit ChlI		OG0001256	Protein of unknown function (DUF4012)				OG0000677	Methyl-viologen-reducing hydrogenase, delta subunit		OG0001302	PFAM LemA	OG0001276	-		OG0000002	Methyltransferase domain protein		OG0000094	Binding-protein-dependent transport system inner membrane component				OG0001076	peptidase		OG0004508	-	OG0001733	SMART ATPase, AAA type, core		OG0000820	Transglutaminase-like superfamily		OG0003659	Uncharacterised ArCR, COG2043
OG0000697	PFAM Succinylglutamate desuccinylase Aspartoacylase		OG0001255	Nuclease-related domain				OG0000057	PFAM Flavodoxin nitric oxide synthase		OG0001293	Condenses 4-methyl-5-(beta-hydroxyethyl)thiazole monophosphate (THZ-P) and 2-methyl-4-amino-5-hydroxymethyl pyrimidine pyrophosphate (HMP-PP) to form thiamine monophosphate (TMP)	OG0001274	Uncharacterized protein, homolog of nitrogen regulatory protein PII		OG0000035	PFAM NADH-ubiquinone oxidoreductase, chain 49kDa							OG0002024	Methyltransferase MtaA		OG0004486	4Fe-4S ferredoxin iron-sulfur binding domain protein	OG0001545	-		OG0000220	TIGRFAM archaeoflavoprotein AfpA		OG0003651	Is involved in the reduction of 2,3- digeranylgeranylglycerophospholipids (unsaturated archaeols) into 2,3-diphytanylglycerophospholipids (saturated archaeols) in the biosynthesis of archaeal membrane lipids. Catalyzes the formation of archaetidic acid (2,3-di-O-phytanyl-sn-glyceryl phosphate) from 2,3-di-O-geranylgeranylglyceryl phosphate (DGGGP) via the hydrogenation of each double bond of the …
OG0000167	Catalyzes the phosphorylation of pyruvate to phosphoenolpyruvate		OG0001224	Heat shock 70 kDa protein				OG0000035	PFAM NADH-ubiquinone oxidoreductase, chain 49kDa		OG0001291	NurA	OG0001217	Protein of unknown function (DUF498/DUF598)		OG0000273	Domain of unknown function (DUF1724)							OG0000156	Polysaccharide biosynthesis protein		OG0004485	-	OG0001484	PFAM RNA-binding protein		OG0001135	-		OG0003650	Transglutaminase-like superfamily
OG0000661	Formylmethanofuran dehydrogenase, subunit B		OG0001221	The UvrABC repair system catalyzes the recognition and processing of DNA lesions. UvrA is an ATPase and a DNA-binding protein. A damage recognition complex composed of 2 UvrA and 2 UvrB subunits scans DNA for abnormalities. When the presence of a lesion has been verified by UvrB, the UvrA molecules dissociate				OG0000157	Belongs to the UPF0145 family		OG0001270	DREV methyltransferase	OG0001206	TIGRFAM Small GTP-binding protein		OG0000062	PFAM NADH ubiquinone oxidoreductase 20 kDa subunit							OG0000571	PFAM Class III signal peptide		OG0004474	-	OG0001478	endonuclease III		OG0000117	Is involved in the reduction of 2,3- digeranylgeranylglycerophospholipids (unsaturated archaeols) into 2,3-diphytanylglycerophospholipids (saturated archaeols) in the biosynthesis of archaeal membrane lipids. Catalyzes the formation of archaetidic acid (2,3-di-O-phytanyl-sn-glyceryl phosphate) from 2,3-di-O-geranylgeranylglyceryl phosphate (DGGGP) via the hydrogenation of each double bond of the …		OG0003649	-
OG0000033	PFAM binding-protein-dependent transport systems inner membrane component		OG0001204	Domain of unknown function (DUF1959)				OG0000672	MotA/TolQ/ExbB proton channel family		OG0001264	-	OG0001205	DNA repair enzyme involved in the repair of deaminated bases. Selectively cleaves double-stranded DNA at the second phosphodiester bond 3' to a deoxyinosine leaving behind the intact lesion on the nicked DNA		OG0000431	-							OG0000196	HsdM N-terminal domain		OG0004274	-	OG0001441	Catalyzes the attachment of serine to tRNA(Ser). Is also able to aminoacylate tRNA(Sec) with serine, to form the misacylated tRNA L-seryl-tRNA(Sec), which will be further converted into selenocysteinyl-tRNA(Sec)		OG0000100	DNA polymerase family B		OG0003534	3-demethylubiquinone-9 3-methyltransferase
OG0000153	B12 binding domain		OG0001184	-				OG0000062	PFAM NADH ubiquinone oxidoreductase 20 kDa subunit		OG0001225	Flavodoxin	OG0001175	Catalyzes the reduction of ribonucleotides to deoxyribonucleotides. May function to provide a pool of deoxyribonucleotide precursors for DNA repair during oxygen limitation and or for immediate growth after restoration of oxygen		OG0000151	PFAM Methyl-viologen-reducing hydrogenase, delta subunit							OG0001193	membrane		OG0004214	-	OG0001439	TOBE domain		OG0000869	Uncharacterised protein family UPF0066		OG0003530	-
OG0000955	-		OG0001171	NADP oxidoreductase, coenzyme F420-dependent				OG0000188	Part of the energy-coupling factor (ECF) transporter complex CbiMNOQ involved in cobalt import		OG0001210	Protein of unknown function (DUF4011)	OG0001173	Phosphatase that hydrolyzes non-canonical purine nucleotides such as XTP and ITP to their respective diphosphate derivatives. Probably excludes non-canonical purines from DNA precursor pool, thus preventing their incorporation into DNA and avoiding chromosomal lesions		OG0000672	MotA/TolQ/ExbB proton channel family							OG0000201	Belongs to the archaeal rpoM eukaryotic RPA12 RPB9 RPC11 RNA polymerase family		OG0004167	-	OG0001436	to GB L77117 SP Q58031 PID 1591324 percent identity		OG0000157	Belongs to the UPF0145 family		OG0003529	-
OG0000121	transcriptional regulator, ArsR family		OG0001159	COG0229 Conserved domain frequently associated with peptide methionine sulfoxide reductase				OG0000042	-		OG0001160	SpoVT / AbrB like domain	OG0001154	Specifically catalyzes the N1-methylation of pseudouridine at position 54 (Psi54) in tRNAs		OG0000144	O-acyltransferase activity							OG0000814	Methanogenesis marker protein 5		OG0004164	Endonuclease that specifically degrades the RNA of RNA- DNA hybrids	OG0001435	Part of a complex that catalyzes the reversible cleavage of acetyl-CoA, allowing autotrophic growth from CO(2). Probably maintains the overall quaternary structure of the ACDS complex		OG0000121	transcriptional regulator, ArsR family		OG0003527	-
OG0000215	Phosphomethylpyrimidine kinase		OG0001158	-				OG0000199	ATPase, P-type (transporting), HAD superfamily, subfamily IC		OG0001142	Predicted membrane protein (DUF2207)	OG0001124	RNA methylase		OG0000057	PFAM Flavodoxin nitric oxide synthase							OG0000653	Coenzyme F420-reducing hydrogenase, delta subunit		OG0004137	-	OG0001429	PFAM Pyridoxamine 5'-phosphate		OG0000057	PFAM Flavodoxin nitric oxide synthase		OG0003522	ATP-dependent agmatine transferase that catalyzes the formation of 2-agmatinylcytidine (agm2C) at the wobble position (C34) of tRNA(Ile2), converting the codon specificity from AUG to AUA
OG0000606	magnesium chelatase		OG0001157	Predicted membrane protein (DUF2206)				OG0000048	PFAM CobN Magnesium Chelatase		OG0001122	Uncharacterized protein family UPF0029	OG0001117	COG1881 Phospholipid-binding protein		OG0000064	-							OG0000886	Acetolactate synthase, small subunit		OG0004093	-	OG0001421	Nitrite and sulphite reductase 4Fe-4S domain		OG0000080	Helix-turn-helix XRE-family like proteins		OG0003519	-
OG0000050	Protein of unknown function (DUF4013)		OG0001148	4Fe-4S binding domain				OG0000220	TIGRFAM archaeoflavoprotein AfpA		OG0001082	PFAM GCN5-related N-acetyltransferase	OG0001112	COG0123 Deacetylases, including yeast histone deacetylase and acetoin utilization protein		OG0000007	ATPases associated with a variety of cellular activities							OG0001941	-		OG0004000	-	OG0001348	Uncharacterized protein conserved in archaea (DUF2124)		OG0000192	Transcriptional regulator		OG0003518	-
OG0000259	Flavodoxin		OG0001141	PFAM Multiple resistance and pH regulation protein F				OG0000697	PFAM Succinylglutamate desuccinylase Aspartoacylase		OG0001076	peptidase	OG0001062	Phosphate transport regulator		OG0000735	Uncharacterized conserved protein (DUF2149)							OG0001142	Predicted membrane protein (DUF2207)		OG0003957	Alpha beta	OG0001344	COG0537 Diadenosine tetraphosphate (Ap4A) hydrolase and other HIT family		OG0000037	TIGRFAM molybdenum cofactor synthesis		OG0003517	protein conserved in bacteria
OG0000044	Belongs to the UDP-glucose GDP-mannose dehydrogenase family		OG0001140	monovalent cation:proton antiporter activity				OG0000083	PFAM 4Fe-4S ferredoxin, iron-sulfur binding domain protein		OG0000972	HxlR-like helix-turn-helix	OG0001058	PFAM Adenosine specific kinase		OG0000177	Belongs to the UPF0305 family							OG0000672	MotA/TolQ/ExbB proton channel family		OG0003956	-	OG0001310	Domain of unknown function		OG0000259	Flavodoxin		OG0003516	metal-dependent membrane protease
OG0000720	amino acid-binding ACT		OG0001139	-				OG0000735	Uncharacterized conserved protein (DUF2149)		OG0000958	ATPase domain predominantly from Archaea	OG0001054	Fe-S protein PflX, homolog of pyruvate formate lyase activating		OG0000027	Bacterial regulatory proteins, tetR family							OG0002566	-		OG0003930	Domain of unknown function (DUF1768)	OG0001308	Carbonic anhydrase		OG0000074	NUDIX domain		OG0003515	COG2513 PEP phosphonomutase and related enzymes
OG0000241	Short repeat of unknown function (DUF308)		OG0001138	Energy-converting hydrogenase B, subunit P				OG0000144	O-acyltransferase activity		OG0000932	PFAM 4-oxalocrotonate tautomerase	OG0001044	PFAM 4Fe-4S ferredoxin, iron-sulfur binding domain protein		OG0000245	Toxic component of a toxin-antitoxin (TA) module. An RNase							OG0000735	Uncharacterized conserved protein (DUF2149)		OG0003894	-	OG0001307	metal-dependent membrane protease		OG0000635	Flavin reductase like domain		OG0003514	Flavodoxin
OG0000334	Belongs to the glutamate synthase family		OG0001133	Type II restriction enzyme, methylase subunits				OG0000177	Belongs to the UPF0305 family		OG0000905	COG4677 Pectin methylesterase	OG0001023	ABC-type metal ion transport system periplasmic component surface adhesin		OG0000649	Dolichyl-phosphate-mannose-protein mannosyltransferase							OG0002442	-		OG0003872	-	OG0001289	Part of a complex that catalyzes the reversible cleavage of acetyl-CoA, allowing autotrophic growth from CO(2)		OG0001157	Predicted membrane protein (DUF2206)		OG0003509	-
OG0000615	PBP superfamily domain		OG0001111	NADH dehydrogenase				OG0000234	4Fe-4S binding domain		OG0000865	Belongs to the Glu Leu Phe Val dehydrogenases family	OG0001002	Predicted membrane protein (DUF2101)		OG0000657	Protein of unknown function (DUF1211)							OG0000063	PFAM Rubredoxin-type Fe(Cys)4 protein		OG0003854	-	OG0001288	Part of a complex that catalyzes the reversible cleavage of acetyl-CoA, allowing autotrophic growth from CO(2). The alpha- epsilon subcomponent functions as a carbon monoxide dehydrogenase. The precise role of the epsilon subunit is unclear		OG0000125	Cobalt transport protein		OG0003508	Transglutaminase-like superfamily
OG0000785	formylmethanofuran dehydrogenase, subunit C		OG0001088	Predicted membrane protein (DUF2085)				OG0000242	PFAM Oligosaccharyl transferase STT3 subunit		OG0000863	Transcriptional regulator	OG0000918	Transcription elongation factor		OG0000036	Belongs to the P(II) protein family							OG0000036	Belongs to the P(II) protein family		OG0003845	-	OG0001287	Anion transporter		OG0000160	TrkA-C domain		OG0003507	glucose sorbosone
OG0000561	Part of a complex that catalyzes the formation of methyl-coenzyme M and tetrahydromethanopterin from coenzyme M and methyl-tetrahydromethanopterin. This is an energy-conserving, sodium-ion translocating step		OG0001083	4Fe-4S dicluster domain				OG0000020	PFAM 4Fe-4S ferredoxin, iron-sulfur binding domain protein		OG0000848	Predicted metal-binding protein (DUF2284)	OG0000894	Belongs to the UPF0282 family		OG0000188	Part of the energy-coupling factor (ECF) transporter complex CbiMNOQ involved in cobalt import							OG0000431	-		OG0003779	-	OG0001285	membrane-associated protein		OG0000136	Transcriptional regulator		OG0003505	COG0265 Trypsin-like serine proteases, typically periplasmic, contain C-terminal PDZ domain
OG0000075	Lysylphosphatidylglycerol synthase TM region		OG0000885	Right handed beta helix region				OG0000106	type I restriction modification DNA specificity domain		OG0000840	Molecular chaperone capable of stabilizing a range of proteins. Seems to fulfill an ATP-independent, HSP70-like function in archaeal de novo protein folding	OG0000887	THUMP		OG0000157	Belongs to the UPF0145 family							OG0000064	-		OG0003769	PFAM Exonuclease, RNase T and DNA polymerase III	OG0001270	DREV methyltransferase		OG0000065	Xylose isomerase-like TIM barrel		OG0003504	PBS lyase HEAT-like repeat
OG0000188	Part of the energy-coupling factor (ECF) transporter complex CbiMNOQ involved in cobalt import		OG0000869	Uncharacterised protein family UPF0066				OG0000040	Molybdopterin oxidoreductase Fe4S4 domain		OG0000786	Transposase DDE domain	OG0000871	FAD-dependent pyridine nucleotide-disulphide oxidoreductase		OG0000750	Uncharacterized protein conserved in archaea (DUF2097)							OG0002290	Belongs to the eukaryotic ribosomal protein eL40 family		OG0003740	-	OG0001265	Putative pyruvate format-lyase activating enzyme (DUF1786)		OG0000213	Thiamine pyrophosphate enzyme, N-terminal		OG0003503	Protein of unknown function (DUF1453)
OG0000644	Methyl-coenzyme M reductase		OG0000847	Catalyzes a reversible aldol reaction between acetaldehyde and D-glyceraldehyde 3-phosphate to generate 2-deoxy- D-ribose 5-phosphate				OG0000694	Catalyzes the insertion of Co(2 ) into sirohydrochlorin as part of the anaerobic pathway to cobalamin biosynthesis. Involved in the biosynthesis of the unique nickel-containing tetrapyrrole coenzyme F430, the prosthetic group of methyl- coenzyme M reductase (MCR), which plays a key role in methanogenesis and anaerobic methane oxidation. Catalyzes the insertion of Ni(2 ) into sirohydrochlorin to y…		OG0000765	transcriptional	OG0000864	Putative heavy-metal chelation		OG0000203	Pfam:DUF70							OG0000144	O-acyltransferase activity		OG0003561	-	OG0001257	-		OG0000032	PFAM Aminotransferase, class I		OG0003412	-
OG0000672	MotA/TolQ/ExbB proton channel family		OG0000838	Uracil phosphoribosyltransferase				OG0000160	TrkA-C domain		OG0000721	Belongs to the class-I aminoacyl-tRNA synthetase family	OG0000846	PFAM Major Facilitator Superfamily		OG0000640	4Fe-4S dicluster domain							OG0001555	-		OG0003560	Transcriptional regulator	OG0001255	Nuclease-related domain		OG0000076	DHHA1 domain		OG0003406	-
OG0000177	Belongs to the UPF0305 family		OG0000781	Bile acid sodium symporter				OG0000121	transcriptional regulator, ArsR family		OG0000698	sulfhydrylase	OG0000830	PFAM Cupin		OG0000234	4Fe-4S binding domain							OG0000065	Xylose isomerase-like TIM barrel		OG0003558	Protein of unknown function (DUF998)	OG0001245	Pyruvate kinase, alpha/beta domain		OG0000140	Catalyzes the isomerization between 2-isopropylmalate and 3-isopropylmalate, via the formation of 2-isopropylmaleate		OG0003403	Putative small multi-drug export protein
OG0000669	methyl-coenzyme M reductase, gamma subunit		OG0000776	nitrogenase component I, alpha chain				OG0000156	Polysaccharide biosynthesis protein		OG0000693	Transposase DDE domain	OG0000817	PFAM phosphatidate cytidylyltransferase		OG0000677	Methyl-viologen-reducing hydrogenase, delta subunit							OG0000209	Cysteine-rich domain		OG0003547	Psort location Cytoplasmic, score	OG0001227	Part of a complex that catalyzes the reversible cleavage of acetyl-CoA, allowing autotrophic growth from CO(2). The alpha- epsilon complex generates CO from CO(2), while the beta subunit (this protein) combines the CO with CoA and a methyl group to form acetyl-CoA. The methyl group, which is incorporated into acetyl- CoA, is transferred to the beta subunit by a corrinoid iron-sulfur protein (the …		OG0000114	phosphoglycerate mutase		OG0003402	-
OG0000668	methyl-coenzyme M reductase, beta subunit		OG0000769	Dinitrogenase iron-molybdenum cofactor				OG0000657	Protein of unknown function (DUF1211)		OG0000686	COG1063 Threonine dehydrogenase and related Zn-dependent dehydrogenases	OG0000809	TIGRFAM TIGR00304 family protein		OG0000698	sulfhydrylase							OG0000651	UvrD/REP helicase N-terminal domain		OG0003546	carbon-nitrogen ligase activity, with glutamine as amido-N-donor	OG0001222	Uncharacterized protein conserved in archaea (DUF2119)		OG0000135	Isocitrate isopropylmalate dehydrogenase		OG0003400	PFAM Carboxymuconolactone decarboxylase
OG0000673	Reduction of methyl-coenzyme M (2-(methylthio) ethanesulfonic acid) with 7-mercaptoheptanoylthreonine phosphate to methane and a heterodisulfide		OG0000767	Ferredoxin				OG0000561	Part of a complex that catalyzes the formation of methyl-coenzyme M and tetrahydromethanopterin from coenzyme M and methyl-tetrahydromethanopterin. This is an energy-conserving, sodium-ion translocating step		OG0000681	COG1670 Acetyltransferases, including N-acetylases of ribosomal proteins	OG0000801	Belongs to the acylphosphatase family		OG0000059	PFAM ABC-2 type transporter							OG0000179	Sodium:neurotransmitter symporter family		OG0003525	AraC-like ligand binding domain	OG0001219	Domain of unknown function (DUF1890)		OG0000081	Belongs to the RNA polymerase beta chain family		OG0003398	-
OG0000963	-		OG0000761	Belongs to the SfsA family				OG0000173	PFAM Sugar isomerase (SIS)		OG0000656	Protein of unknown function (DUF2283)	OG0000792	Belongs to the UPF0292 family		OG0000694	Catalyzes the insertion of Co(2 ) into sirohydrochlorin as part of the anaerobic pathway to cobalamin biosynthesis. Involved in the biosynthesis of the unique nickel-containing tetrapyrrole coenzyme F430, the prosthetic group of methyl- coenzyme M reductase (MCR), which plays a key role in methanogenesis and anaerobic methane oxidation. Catalyzes the insertion of Ni(2 ) into sirohydrochlorin to y…							OG0000767	Ferredoxin		OG0003466	-	OG0001207	-		OG0000149	Catalyzes the synthesis of the hydroxymethylpyrimidine phosphate (HMP-P) moiety of thiamine from aminoimidazole ribotide (AIR) in a radical S-adenosyl-L-methionine (SAM)-dependent reaction		OG0003397	peptidase M24
OG0001079	-		OG0000755	CDP-Glycerol:Poly(glycerophosphate) glycerophosphotransferase				OG0000171	Magnesium chelatase, subunit ChlI		OG0000637	Protein of unknown function DUF45	OG0000789	Protein of unknown function (DUF434)		OG0000651	UvrD/REP helicase N-terminal domain							OG0000041	helix_turn_helix, Arsenical Resistance Operon Repressor		OG0003435	ribonuclease	OG0001204	Domain of unknown function (DUF1959)		OG0000054	Belongs to the TCP-1 chaperonin family		OG0003396	-
OG0000139	Ferrous iron transport protein B		OG0000736	Domain in cystathionine beta-synthase and other proteins.				OG0000132	MviN-like protein		OG0000600	ABC transporter	OG0000748	Catalyzes the conversion of 3'-phosphate to a 2',3'- cyclic phosphodiester at the end of RNA. The mechanism of action of the enzyme occurs in 3 steps (A) adenylation of the enzyme by ATP		OG0000220	TIGRFAM archaeoflavoprotein AfpA							OG0000164	PFAM Cation		OG0003288	-	OG0001184	-		OG0000030	Catalyzes the conversion of glucosamine-6-phosphate to glucosamine-1-phosphate		OG0003395	-
OG0000157	Belongs to the UPF0145 family		OG0000732	Iron-sulfur cluster-binding domain				OG0000167	Catalyzes the phosphorylation of pyruvate to phosphoenolpyruvate		OG0000556	-	OG0000745	Belongs to the UPF0248 family		OG0001076	peptidase							OG0002377	Methanol cobalamin methyltransferase		OG0003276	Natural resistance-associated macrophage protein	OG0001182	Domain of unknown function (DUF1894)		OG0000130	Hydro-lyase with broad substrate specificity for cis- unsaturated tricarboxylic acids. Catalyzes both the reversible dehydration of (R)-homocitrate ((R)-2-hydroxybutane-1,2,4- tricarboxylate) to produce cis-homoaconitate ((Z)-but-1-ene-1,2,4- tricarboxylate), and its hydration to homoisocitrate ((1R,2S)-1- hydroxybutane-1,2,4-tricarboxylate). Is also able to hydrate the analogous longer chain sub…		OG0003394	-
OG0000151	PFAM Methyl-viologen-reducing hydrogenase, delta subunit		OG0000716	Type I restriction and modification enzyme - subunit R C terminal				OG0000955	-		OG0000432	Cysteine synthase	OG0000743	Belongs to the UPF0215 family		OG0000040	Molybdopterin oxidoreductase Fe4S4 domain							OG0000092	Belongs to the short-chain dehydrogenases reductases (SDR) family		OG0003273	zinc finger	OG0001181	Rubrerythrin		OG0000072	type II secretion		OG0003391	-
OG0000144	O-acyltransferase activity		OG0000707	Carbon-nitrogen hydrolase				OG0000750	Uncharacterized protein conserved in archaea (DUF2097)		OG0000340	Phage integrase family	OG0000738	Belongs to the UPF0278 family		OG0000196	HsdM N-terminal domain							OG0000008	TIGRFAM drug resistance transporter, EmrB QacA subfamily		OG0003260	MgtE intracellular region	OG0001171	NADP oxidoreductase, coenzyme F420-dependent		OG0000127	PP-loop family		OG0003390	PFAM TPR repeat-containing protein
OG0000249	Calcineurin-like phosphoesterase superfamily domain		OG0000701	cyclase family				OG0000963	-		OG0000245	Toxic component of a toxin-antitoxin (TA) module. An RNase	OG0000734	Phosphoesterase		OG0000117	Is involved in the reduction of 2,3- digeranylgeranylglycerophospholipids (unsaturated archaeols) into 2,3-diphytanylglycerophospholipids (saturated archaeols) in the biosynthesis of archaeal membrane lipids. Catalyzes the formation of archaetidic acid (2,3-di-O-phytanyl-sn-glyceryl phosphate) from 2,3-di-O-geranylgeranylglyceryl phosphate (DGGGP) via the hydrogenation of each double bond of the …							OG0002115	corrinoid protein		OG0003257	exopolysaccharide synthesis	OG0001170	NADH dehydrogenase I, subunit N related protein		OG0000151	PFAM Methyl-viologen-reducing hydrogenase, delta subunit		OG0003389	Calcineurin-like phosphoesterase superfamily domain
OG0000640	4Fe-4S dicluster domain		OG0000689	Belongs to the DEAD box helicase family				OG0001079	-		OG0000206	HEPN domain	OG0000726	Belongs to the UPF0216 family		OG0000039	PFAM Ion transport							OG0000677	Methyl-viologen-reducing hydrogenase, delta subunit		OG0003205	Protein of unknown function (DUF3100)	OG0001169	Predicted membrane protein (DUF2106)		OG0000720	amino acid-binding ACT		OG0003388	Polymer-forming cytoskeletal
OG0000191	Radical SAM superfamily		OG0000657	Protein of unknown function (DUF1211)				OG0000041	helix_turn_helix, Arsenical Resistance Operon Repressor		OG0000176	-	OG0000719	DNA ligase		OG0000083	PFAM 4Fe-4S ferredoxin, iron-sulfur binding domain protein							OG0001294	Catalyzes the phosphorylation of the hydroxyl group of 4-methyl-5-beta-hydroxyethylthiazole (THZ)		OG0003197	rejects L-amino acids rather than detecting D-amino acids in the active site. By recycling D-aminoacyl-tRNA to D-amino acids and free tRNA molecules, this enzyme counteracts the toxicity associated with the formation of D-aminoacyl-tRNA entities in vivo and helps enforce protein L-homochirality	OG0001168	NiFe -hydrogenase-3-type complex Eha, membrane protein EhaE		OG0000131	phosphate transport system		OG0003387	deoxyhypusine monooxygenase activity
OG0000694	Catalyzes the insertion of Co(2 ) into sirohydrochlorin as part of the anaerobic pathway to cobalamin biosynthesis. Involved in the biosynthesis of the unique nickel-containing tetrapyrrole coenzyme F430, the prosthetic group of methyl- coenzyme M reductase (MCR), which plays a key role in methanogenesis and anaerobic methane oxidation. Catalyzes the insertion of Ni(2 ) into sirohydrochlorin to y…		OG0000651	UvrD/REP helicase N-terminal domain				OG0000644	Methyl-coenzyme M reductase		OG0000158	Elongator protein 3, MiaB family, Radical SAM	OG0000715	Belongs to the UPF0235 family		OG0000561	Part of a complex that catalyzes the formation of methyl-coenzyme M and tetrahydromethanopterin from coenzyme M and methyl-tetrahydromethanopterin. This is an energy-conserving, sodium-ion translocating step							OG0003466	-		OG0003189	-	OG0001167	Predicted membrane protein (DUF2108)		OG0000194	Master enzyme that delivers sulfur to a number of partners involved in Fe-S cluster assembly, tRNA modification or cofactor biosynthesis. Catalyzes the removal of elemental sulfur atoms from cysteine to produce alanine. Functions as a sulfur delivery protein for Fe-S cluster synthesis onto IscU, an Fe-S scaffold assembly protein, as well as other S acceptor proteins		OG0003386	membrane protein (DUF2178)
OG0000132	MviN-like protein		OG0000647	Iron-containing alcohol dehydrogenase				OG0000334	Belongs to the glutamate synthase family		OG0000092	Belongs to the short-chain dehydrogenases reductases (SDR) family	OG0000702	FeoA		OG0000199	ATPase, P-type (transporting), HAD superfamily, subfamily IC							OG0001226	Predicted transporter (DUF2162)		OG0003187	Component of the proteasome core, a large protease complex with broad specificity involved in protein degradation	OG0001166	Predicted membrane protein (DUF2109)		OG0000639	Cro/C1-type HTH DNA-binding domain		OG0003385	Belongs to the P(II) protein family
OG0000222	iron protein		OG0000638	indolepyruvate ferredoxin oxidoreductase, beta subunit				OG0000192	Transcriptional regulator		OG0000061	ATPase, AAA superfamily	OG0000670	NIF3 (NGG1p interacting factor 3)		OG0001148	4Fe-4S binding domain							OG0000241	Short repeat of unknown function (DUF308)		OG0003185	-	OG0001165	-		OG0000035	PFAM NADH-ubiquinone oxidoreductase, chain 49kDa		OG0003384	PAS domain
OG0000224	Ammonium Transporter		OG0000631	Sulfur transfer protein involved in thiamine biosynthesis				OG0000078	Stage II sporulation protein M		OG0000060	ABC-type transporter, integral membrane subunit	OG0000406	Phosphate		OG0000693	Transposase DDE domain							OG0000048	PFAM CobN Magnesium Chelatase		OG0003179	DNA polymerase beta domain protein region	OG0001164	Predicted membrane protein (DUF2104)		OG0000649	Dolichyl-phosphate-mannose-protein mannosyltransferase		OG0003383	PFAM Cadmium resistance transporter
OG0000750	Uncharacterized protein conserved in archaea (DUF2097)		OG0000623	ThiF family				OG0000164	PFAM Cation		OG0000058	Nucleotidyltransferase domain	OG0000187	beta-lactamase		OG0001160	SpoVT / AbrB like domain							OG0000057	PFAM Flavodoxin nitric oxide synthase		OG0003111	Helix-turn-helix domain	OG0001163	NiFe-hydrogenase-type-3 Eha complex subunit A		OG0000062	PFAM NADH ubiquinone oxidoreductase 20 kDa subunit		OG0003382	Protein of unknown function (DUF1700)
OG0000002	Methyltransferase domain protein		OG0000273	Domain of unknown function (DUF1724)				OG0000046	COG0491 Zn-dependent hydrolases, including glyoxylases		OG0000056	ABC-type transporter, periplasmic subunit	OG0000170	4Fe-4S ferredoxin iron-sulfur binding domain protein		OG0000224	Ammonium Transporter							OG0002846	-		OG0003093	PFAM CRISPR-associated protein TM1802	OG0001162	amino acid		OG0000044	Belongs to the UDP-glucose GDP-mannose dehydrogenase family		OG0003380	PFAM Uncharacterised BCR, YnfA UPF0060 family
OG0000160	TrkA-C domain		OG0000234	4Fe-4S binding domain				OG0000109	Belongs to the small heat shock protein (HSP20) family		OG0000011	-				OG0000222	iron protein							OG0000090	Stabilizes TBP binding to an archaeal box-A promoter. Also responsible for recruiting RNA polymerase II to the pre- initiation complex (DNA-TBP-TFIIB)		OG0003084	-	OG0001159	COG0229 Conserved domain frequently associated with peptide methionine sulfoxide reductase		OG0001143	Methyltransferase type 11		OG0003284	COG1493 Serine kinase of the HPr protein, regulates carbohydrate metabolism
OG0000431	-		OG0000197	Belongs to the sodium solute symporter (SSF) (TC 2.A.21) family				OG0000075	Lysylphosphatidylglycerol synthase TM region		OG0000004	-				OG0000615	PBP superfamily domain							OG0001268	ABC1 family		OG0003023	-	OG0001149	Part of a complex that catalyzes the formation of methyl-coenzyme M and tetrahydromethanopterin from coenzyme M and methyl-tetrahydromethanopterin. This is an energy-conserving, sodium-ion translocating step		OG0001193	membrane		OG0003283	nuclease of the RecB family
OG0000109	Belongs to the small heat shock protein (HSP20) family		OG0000192	Transcriptional regulator				OG0000820	Transglutaminase-like superfamily							OG0000889	HELICc2							OG0000002	Methyltransferase domain protein		OG0003021	-	OG0001145	PFAM Citrate		OG0000249	Calcineurin-like phosphoesterase superfamily domain		OG0003282	-
OG0000189	CRISPR (clustered regularly interspaced short palindromic repeat), is an adaptive immune system that provides protection against mobile genetic elements (viruses, transposable elements and conjugative plasmids). CRISPR clusters contain spacers, sequences complementary to antecedent mobile elements, and target invading nucleic acids. CRISPR clusters are transcribed and processed into CRISPR RNA (c…		OG0000150	Multisubunit Na H antiporter				OG0000224	Ammonium Transporter							OG0000769	Dinitrogenase iron-molybdenum cofactor							OG0001148	4Fe-4S binding domain		OG0002995	-	OG0001144	Chorismate lyase		OG0000071	Sugar-specific transcriptional regulator TrmB		OG0003278	-
OG0000183	homoserine dehydrogenase		OG0000143	Catalyzes the ferredoxin-dependent oxidative decarboxylation of arylpyruvates				OG0000669	methyl-coenzyme M reductase, gamma subunit							OG0000080	Helix-turn-helix XRE-family like proteins							OG0000173	PFAM Sugar isomerase (SIS)		OG0002937	-	OG0001143	Methyltransferase type 11		OG0000341	-		OG0003277	LexA-binding, inner membrane-associated putative hydrolase
OG0000156	Polysaccharide biosynthesis protein		OG0000107	PFAM Aldo keto reductase				OG0000668	methyl-coenzyme M reductase, beta subunit							OG0000685	dehydrogenase, beta subunit							OG0000554	Peptidase M50		OG0002936	Possible lysine decarboxylase	OG0001134	Predicted membrane protein (DUF2105)		OG0000152	PFAM Cobyrinic acid a,c-diamide synthase		OG0003276	Natural resistance-associated macrophage protein
OG0000078	Stage II sporulation protein M		OG0000080	Helix-turn-helix XRE-family like proteins				OG0000673	Reduction of methyl-coenzyme M (2-(methylthio) ethanesulfonic acid) with 7-mercaptoheptanoylthreonine phosphate to methane and a heterodisulfide							OG0000048	PFAM CobN Magnesium Chelatase							OG0001224	Heat shock 70 kDa protein		OG0002933	Metal-sensitive transcriptional repressor	OG0001131	Uncharacterized protein conserved in archaea (DUF2121)		OG0000334	Belongs to the glutamate synthase family		OG0003275	Mitochondrial biogenesis AIM24
OG0000155	COG0330 Membrane protease subunits stomatin prohibitin homologs		OG0000031	MATE efflux family protein				OG0000037	TIGRFAM molybdenum cofactor synthesis							OG0000644	Methyl-coenzyme M reductase							OG0001343	ATP binding to DnaK triggers the release of the substrate protein, thus completing the reaction cycle. Several rounds of ATP-dependent interactions between DnaJ, DnaK and GrpE are required for fully efficient folding. Also involved, together with DnaK and GrpE, in the DNA replication of plasmids through activation of initiation proteins		OG0002902	-	OG0001115	Part of the ACDS complex that catalyzes the reversible cleavage of acetyl-CoA, allowing autotrophic growth from CO(2). The alpha-epsilon subcomponent functions as a carbon monoxide dehydrogenase		OG0000173	PFAM Sugar isomerase (SIS)		OG0003272	PFAM Peptidase C60, sortase A B
OG0000543	PFAM Glucose-methanol-choline oxidoreductase, N-terminal		OG0000027	Bacterial regulatory proteins, tetR family				OG0000222	iron protein							OG0000132	MviN-like protein							OG0000007	ATPases associated with a variety of cellular activities		OG0002897	glutamate-cysteine ligase activity	OG0001087	Domain of unknown function		OG0000064	-		OG0003271	carbon-nitrogen ligase activity, with glutamine as amido-N-donor
OG0000341	-		OG0000006	PAS domain				OG0000139	Ferrous iron transport protein B							OG0000201	Belongs to the archaeal rpoM eukaryotic RPA12 RPB9 RPC11 RNA polymerase family							OG0000145	Site-specific tyrosine recombinase, which acts by catalyzing the cutting and rejoining of the recombining DNA molecules		OG0002849	-	OG0001086	Helix-turn-helix		OG0000171	Magnesium chelatase, subunit ChlI		OG0003270	Removes the phosphate from trehalose 6-phosphate to produce free trehalose
OG0000162	Domain of unknown function DUF87							OG0000194	Master enzyme that delivers sulfur to a number of partners involved in Fe-S cluster assembly, tRNA modification or cofactor biosynthesis. Catalyzes the removal of elemental sulfur atoms from cysteine to produce alanine. Functions as a sulfur delivery protein for Fe-S cluster synthesis onto IscU, an Fe-S scaffold assembly protein, as well as other S acceptor proteins							OG0000341	-							OG0000900	PFAM amino acid-binding ACT domain protein		OG0002847	deoxyhypusine monooxygenase activity	OG0001080	4Fe-4S binding domain		OG0000222	iron protein		OG0003269	Isoprenylcysteine carboxyl methyltransferase (ICMT) family
OG0000283	thymidylate kinase							OG0000175	PFAM Rubrerythrin							OG0000669	methyl-coenzyme M reductase, gamma subunit							OG0000218	Fumarate reductase succinate dehydrogenase flavoprotein		OG0002846	-	OG0000922	carboxymuconolactone decarboxylase		OG0000175	PFAM Rubrerythrin		OG0003268	-
OG0000310	SMART Nucleotide binding protein, PINc							OG0000249	Calcineurin-like phosphoesterase superfamily domain							OG0000668	methyl-coenzyme M reductase, beta subunit							OG0001088	Predicted membrane protein (DUF2085)		OG0002843	-	OG0000916	TIGRFAM Acetate-CoA ligase		OG0000640	4Fe-4S dicluster domain		OG0003266	-
OG0000380	Belongs to the V-ATPase proteolipid subunit family							OG0000543	PFAM Glucose-methanol-choline oxidoreductase, N-terminal							OG0000673	Reduction of methyl-coenzyme M (2-(methylthio) ethanesulfonic acid) with 7-mercaptoheptanoylthreonine phosphate to methane and a heterodisulfide							OG0001221	The UvrABC repair system catalyzes the recognition and processing of DNA lesions. UvrA is an ATPase and a DNA-binding protein. A damage recognition complex composed of 2 UvrA and 2 UvrB subunits scans DNA for abnormalities. When the presence of a lesion has been verified by UvrB, the UvrA molecules dissociate		OG0002842	Barstar (barnase inhibitor)	OG0000905	COG4677 Pectin methylesterase		OG0001426	-		OG0003265	PFAM glycosyl transferase family 39
OG0000203	Pfam:DUF70							OG0000011	-							OG0000194	Master enzyme that delivers sulfur to a number of partners involved in Fe-S cluster assembly, tRNA modification or cofactor biosynthesis. Catalyzes the removal of elemental sulfur atoms from cysteine to produce alanine. Functions as a sulfur delivery protein for Fe-S cluster synthesis onto IscU, an Fe-S scaffold assembly protein, as well as other S acceptor proteins							OG0001476	FeoA		OG0002834	Type I restriction modification DNA specificity domain	OG0000888	Required for formate dehydrogenase (FDH) activity. Acts as a sulfur carrier protein that transfers sulfur from IscS to the molybdenum cofactor prior to its insertion into FDH		OG0000164	PFAM Cation		OG0003263	-
OG0000814	Methanogenesis marker protein 5							OG0000615	PBP superfamily domain							OG0000164	PFAM Cation							OG0002300	Protein of unknown function (DUF3100)		OG0002827	-	OG0000884	The beta subunit is responsible for the synthesis of L- tryptophan from indole and L-serine		OG0000955	-		OG0003262	COG1022 Long-chain acyl-CoA synthetases (AMP-forming)
OG0000047	Bacterial transferase hexapeptide repeat							OG0000341	-							OG0000712	Protein of unknown function (DUF447)							OG0000026	transport system, membrane component		OG0002824	ATP-dependent serine protease that mediates the selective degradation of mutant and abnormal proteins as well as certain short-lived regulatory proteins. Required for cellular homeostasis and for survival from DNA damage and developmental changes induced by stress. Degrades polypeptides processively to yield small peptide fragments that are 5 to 10 amino acids long. Binds to DNA in a double-stran…	OG0000877	Belongs to the NifD NifK NifE NifN family		OG0000075	Lysylphosphatidylglycerol synthase TM region		OG0003261	Formamidopyrimidine-DNA glycosylase H2TH domain
OG0000200	DEAD-like helicases superfamily							OG0000201	Belongs to the archaeal rpoM eukaryotic RPA12 RPB9 RPC11 RNA polymerase family							OG0000075	Lysylphosphatidylglycerol synthase TM region							OG0000059	PFAM ABC-2 type transporter		OG0002815	Protein of unknown function (DUF815)	OG0000858	Protein of unknown function (DUF460)		OG0000963	-		OG0003260	MgtE intracellular region
OG0000591	Desulfoferrodoxin							OG0000136	Transcriptional regulator							OG0000175	PFAM Rubrerythrin							OG0000205	Glutamine synthetase, catalytic domain		OG0002728	TatD related DNase	OG0000853	Bacterial extracellular solute-binding protein		OG0001079	-		OG0003259	Protein of unknown function (DUF1697)
OG0000773	PFAM NADP oxidoreductase coenzyme F420-dependent							OG0000079	-							OG0000690	Staphylococcal nuclease homologue							OG0000223	Binds double-stranded DNA tightly but without sequence specificity. It is distributed uniformly and abundantly on the chromosome, suggesting a role in chromatin architecture. However, it does not significantly compact DNA. Binds rRNA and mRNA in vivo. May play a role in maintaining the structural and functional stability of RNA, and, perhaps, ribosomes		OG0002727	amino acid ABC transporter	OG0000847	Catalyzes a reversible aldol reaction between acetaldehyde and D-glyceraldehyde 3-phosphate to generate 2-deoxy- D-ribose 5-phosphate		OG0000224	Ammonium Transporter		OG0003258	HD domain
OG0000182	Iron dependent							OG0000016	Transcriptional regulator							OG0000824	Binding-protein-dependent transport system inner membrane component							OG0000352	Involved in regulation of DNA replication		OG0002721	Putative antitoxin	OG0000838	Uracil phosphoribosyltransferase		OG0000697	PFAM Succinylglutamate desuccinylase Aspartoacylase		OG0003257	exopolysaccharide synthesis
OG0000137	Transcriptional regulator							OG0000685	dehydrogenase, beta subunit							OG0001194	synthetase							OG0000639	Cro/C1-type HTH DNA-binding domain		OG0002720	Nitroreductase family	OG0000835	NfeD-like C-terminal, partner-binding		OG0000672	MotA/TolQ/ExbB proton channel family		OG0003255	RNA methylase
OG0000046	COG0491 Zn-dependent hydrolases, including glyoxylases							OG0000183	homoserine dehydrogenase							OG0000183	homoserine dehydrogenase							OG0000240	Involved in the regulation of the intracellular balance of NAD and NADP, and is a key enzyme in the biosynthesis of NADP. Catalyzes specifically the phosphorylation on 2'-hydroxyl of the adenosine moiety of NAD to yield NADP		OG0002566	-	OG0000804	-		OG0001158	-		OG0003254	Putative auto-transporter adhesin, head GIN domain
OG0000228	Belongs to the DegT DnrJ EryC1 family							OG0000814	Methanogenesis marker protein 5							OG0000139	Ferrous iron transport protein B							OG0000229	Catalyzes the first step in hexosamine metabolism, converting fructose-6P into glucosamine-6P using glutamine as a nitrogen source		OG0002565	-	OG0000796	PFAM Uncharacterised protein family UPF0058		OG0000230	formylmethanofuran dehydrogenase, subunit E		OG0003252	COG2146 Ferredoxin subunits of nitrite reductase and ring-hydroxylating dioxygenases
OG0000201	Belongs to the archaeal rpoM eukaryotic RPA12 RPB9 RPC11 RNA polymerase family							OG0001305	Containing Willebrand factor type A domain							OG0000854	Part of a complex that catalyzes the formation of methyl-coenzyme M and tetrahydromethanopterin from coenzyme M and methyl-tetrahydromethanopterin. This is an energy-conserving, sodium-ion translocating step. MtrH catalyzes the transfer of the methyl group from methyl-tetrahydromethanopterin to the corrinoid prosthetic group of MtrA							OG0000906	auxin efflux carrier		OG0002561	Mur ligase middle domain	OG0000794	CBS domain		OG0000646	DNA polymerase alpha chain like domain		OG0003251	PBS lyase HEAT-like repeat
OG0000756	Uncharacterised ArCR, COG2043							OG0000228	Belongs to the DegT DnrJ EryC1 family							OG0001172	AMP-binding enzyme C-terminal domain							OG0000235	helicase superfamily c-terminal domain		OG0002556	Polysaccharide biosynthesis protein	OG0000780	intracellular protease amidase		OG0000183	homoserine dehydrogenase		OG0003250	Methyltransferase
OG0000101	helicase							OG0000218	Fumarate reductase succinate dehydrogenase flavoprotein							OG0000242	PFAM Oligosaccharyl transferase STT3 subunit							OG0000268	M42 glutamyl aminopeptidase		OG0002537	-	OG0000776	nitrogenase component I, alpha chain		OG0001285	membrane-associated protein		OG0003187	Component of the proteasome core, a large protease complex with broad specificity involved in protein degradation
OG0000712	Protein of unknown function (DUF447)							OG0000215	Phosphomethylpyrimidine kinase							OG0000814	Methanogenesis marker protein 5							OG0000097	D-isomer specific 2-hydroxyacid dehydrogenase		OG0002536	Glycosyl transferases group 1	OG0000775	4Fe-4S dicluster domain		OG0001376	PFAM methyltransferase		OG0003185	-
OG0000218	Fumarate reductase succinate dehydrogenase flavoprotein							OG0000778	Catalyzes the radical-mediated transfer of the hydroxybenzyl group from 4-hydroxyphenylpyruvate (HPP) to 5-amino- 6-ribitylamino-2,4(1H,3H)-pyrimidinedione to form 7,8-didemethyl- 8-hydroxy-5-deazariboflavin (FO)							OG0000207	Catalyzes two steps in the biosynthesis of coenzyme A. In the first step cysteine is conjugated to 4'-phosphopantothenate to form 4-phosphopantothenoylcysteine, in the latter compound is decarboxylated to form 4'-phosphopantotheine							OG0000269	May play a key role in the regulation of the intracellular concentration of adenosylhomocysteine		OG0002475	Domain of unknown function (DUF4445)	OG0000772	Belongs to the aldehyde dehydrogenase family		OG0000088	Belongs to the NiFe NiFeSe hydrogenase large subunit family		OG0003183	PFAM Cation efflux
OG0000088	Belongs to the NiFe NiFeSe hydrogenase large subunit family							OG0000653	Coenzyme F420-reducing hydrogenase, delta subunit							OG0000631	Sulfur transfer protein involved in thiamine biosynthesis							OG0000322	Uncharacterized ACR, COG1430		OG0002471	Glycosyl transferases group 1	OG0000770	Catalyzes the dephosphorylation of 2-phosphoglycolate		OG0000093	PFAM NADH ubiquinone		OG0003182	regulatory protein, arsR
OG0000093	PFAM NADH ubiquinone							OG0000886	Acetolactate synthase, small subunit							OG0000189	CRISPR (clustered regularly interspaced short palindromic repeat), is an adaptive immune system that provides protection against mobile genetic elements (viruses, transposable elements and conjugative plasmids). CRISPR clusters contain spacers, sequences complementary to antecedent mobile elements, and target invading nucleic acids. CRISPR clusters are transcribed and processed into CRISPR RNA (c…							OG0000323	3-octaprenyl-4-hydroxybenzoate carboxy-lyase		OG0002442	-	OG0000765	transcriptional		OG0000778	Catalyzes the radical-mediated transfer of the hydroxybenzyl group from 4-hydroxyphenylpyruvate (HPP) to 5-amino- 6-ribitylamino-2,4(1H,3H)-pyrimidinedione to form 7,8-didemethyl- 8-hydroxy-5-deazariboflavin (FO)		OG0003177	-
OG0000159	PFAM Uncharacterised protein family UPF0066							OG0000611	TIGRFAM riboflavin-specific deaminase C-terminal							OG0000773	PFAM NADP oxidoreductase coenzyme F420-dependent							OG0000560	Catalyzes the formation of S-adenosylmethionine from methionine and ATP		OG0002434	Uncharacterized protein conserved in archaea (DUF2180)	OG0000755	CDP-Glycerol:Poly(glycerophosphate) glycerophosphotransferase		OG0000611	TIGRFAM riboflavin-specific deaminase C-terminal		OG0003176	COG0491 Zn-dependent hydrolases, including glyoxylases
OG0000613	Belongs to the CarB family							OG0000646	DNA polymerase alpha chain like domain							OG0000755	CDP-Glycerol:Poly(glycerophosphate) glycerophosphotransferase							OG0000344	AAA domain		OG0002380	-	OG0000751	PFAM CutA1 divalent ion tolerance protein		OG0000016	Transcriptional regulator		OG0003175	-
OG0000223	Binds double-stranded DNA tightly but without sequence specificity. It is distributed uniformly and abundantly on the chromosome, suggesting a role in chromatin architecture. However, it does not significantly compact DNA. Binds rRNA and mRNA in vivo. May play a role in maintaining the structural and functional stability of RNA, and, perhaps, ribosomes							OG0000661	Formylmethanofuran dehydrogenase, subunit B							OG0000121	transcriptional regulator, ArsR family							OG0000634	UTP-glucose-1-phosphate uridylyltransferase		OG0002377	Methanol cobalamin methyltransferase	OG0000747	Roadblock LC7 family protein		OG0000671	Protein of unknown function (DUF1616)		OG0003174	PFAM Polysaccharide pyruvyl transferase
OG0000086	Cell division protein 48, CDC48, domain 2							OG0000182	Iron dependent							OG0000334	Belongs to the glutamate synthase family							OG0000035	PFAM NADH-ubiquinone oxidoreductase, chain 49kDa		OG0002342	Glycosyltransferase like family 2	OG0000744	COG1938 Archaeal enzymes of ATP-grasp superfamily		OG0000677	Methyl-viologen-reducing hydrogenase, delta subunit		OG0003173	PFAM Carboxymuconolactone decarboxylase
OG0000205	Glutamine synthetase, catalytic domain							OG0000823	TIGRFAM Methyl coenzyme M reductase system, component A2							OG0000382	Protein of unknown function (DUF357)							OG0000062	PFAM NADH ubiquinone oxidoreductase 20 kDa subunit		OG0002301	-	OG0000729	to cation transporters		OG0000877	Belongs to the NifD NifK NifE NifN family		OG0003170	GAF domain protein
OG0000611	TIGRFAM riboflavin-specific deaminase C-terminal							OG0000086	Cell division protein 48, CDC48, domain 2							OG0000145	Site-specific tyrosine recombinase, which acts by catalyzing the cutting and rejoining of the recombining DNA molecules							OG0000220	TIGRFAM archaeoflavoprotein AfpA		OG0002300	Protein of unknown function (DUF3100)	OG0000728	Peptidase family S49		OG0000916	TIGRFAM Acetate-CoA ligase		OG0003169	-
OG0000217	A structure-specific endonuclease that resolves Holliday junction (HJ) intermediates during genetic recombination. Cleaves 4-way DNA junctions introducing paired nicks in opposing strands, leaving a 5'-terminal phosphate and a 3'-terminal hydroxyl group that are ligated to produce recombinant products							OG0000773	PFAM NADP oxidoreductase coenzyme F420-dependent							OG0000173	PFAM Sugar isomerase (SIS)							OG0000083	PFAM 4Fe-4S ferredoxin, iron-sulfur binding domain protein		OG0002189	-	OG0000724	Thiol-specific peroxidase that catalyzes the reduction of hydrogen peroxide and organic hydroperoxides to water and alcohols, respectively. Plays a role in cell protection against oxidative stress by detoxifying peroxides		OG0000079	-		OG0003099	Ferritin-like domain
OG0000184	Belongs to the peptidase M48B family							OG0000137	Transcriptional regulator							OG0000171	Magnesium chelatase, subunit ChlI							OG0000621	Ribonucleoside-triphosphate reductase		OG0002184	ATPases associated with a variety of cellular activities	OG0000714	Toprim domain		OG0000031	MATE efflux family protein		OG0003096	-
OG0000605	Catalyzes the formation of pyridoxal 5'-phosphate from ribose 5-phosphate (RBP), glyceraldehyde 3-phosphate (G3P) and ammonia. The ammonia is provided by the PdxT subunit. Can also use ribulose 5-phosphate and dihydroxyacetone phosphate as substrates, resulting from enzyme-catalyzed isomerization of RBP and G3P, respectively							OG0000827	Catalyzes the conversion of 4-hydroxy- tetrahydrodipicolinate (HTPA) to tetrahydrodipicolinate							OG0000167	Catalyzes the phosphorylation of pyruvate to phosphoenolpyruvate							OG0000177	Belongs to the UPF0305 family		OG0002182	-	OG0000701	cyclase family		OG0000644	Methyl-coenzyme M reductase		OG0003094	-
OG0000653	Coenzyme F420-reducing hydrogenase, delta subunit							OG0000088	Belongs to the NiFe NiFeSe hydrogenase large subunit family							OG0000955	-							OG0001082	PFAM GCN5-related N-acetyltransferase		OG0002158	HAD-hyrolase-like	OG0000695	Catalyzes the methyl esterification of L-isoaspartyl residues in peptides and proteins that result from spontaneous decomposition of normal L-aspartyl and L-asparaginyl residues. It plays a role in the repair and or degradation of damaged proteins		OG0000167	Catalyzes the phosphorylation of pyruvate to phosphoenolpyruvate		OG0003092	MarR family
OG0000207	Catalyzes two steps in the biosynthesis of coenzyme A. In the first step cysteine is conjugated to 4'-phosphopantothenate to form 4-phosphopantothenoylcysteine, in the latter compound is decarboxylated to form 4'-phosphopantotheine							OG0000093	PFAM NADH ubiquinone							OG0000156	Polysaccharide biosynthesis protein							OG0001954	Thioesterase-like superfamily		OG0002121	CDP-Glycerol:Poly(glycerophosphate) glycerophosphotransferase	OG0000681	COG1670 Acetyltransferases, including N-acetylases of ribosomal proteins		OG0000228	Belongs to the DegT DnrJ EryC1 family		OG0003091	PFAM DJ-1 PfpI family
OG0000079	-							OG0000889	HELICc2							OG0000963	-							OG0000242	PFAM Oligosaccharyl transferase STT3 subunit		OG0002115	corrinoid protein	OG0000675	-		OG0000776	nitrogenase component I, alpha chain		OG0003090	PFAM SOUL heme-binding protein
OG0000588	PFAM Coenzyme F420 hydrogenase dehydrogenase beta subunit							OG0000870	Catalyzes the condensation of formaldehyde with tetrahydromethanopterin (H(4)MPT) to 5,10- methylenetetrahydromethanopterin							OG0001079	-							OG0000016	Transcriptional regulator		OG0002080	-	OG0000662	Protein of unknown function DUF134		OG0001344	COG0537 Diadenosine tetraphosphate (Ap4A) hydrolase and other HIT family		OG0003089	-
OG0000739	TatD related DNase							OG0000756	Uncharacterised ArCR, COG2043							OG0000041	helix_turn_helix, Arsenical Resistance Operon Repressor							OG0000334	Belongs to the glutamate synthase family		OG0002055	-	OG0000659	metal-dependent hydrolase (Urease superfamily)		OG0000615	PBP superfamily domain		OG0003088	CARDB
OG0000683	precorrin-3B C17-methyltransferase							OG0000184	Belongs to the peptidase M48B family							OG0000228	Belongs to the DegT DnrJ EryC1 family							OG0000432	Cysteine synthase		OG0002024	Methyltransferase MtaA	OG0000640	4Fe-4S dicluster domain		OG0000273	Domain of unknown function (DUF1724)		OG0003087	membrane protein (DUF2178)
OG0000263	Replication factor-A C terminal domain							OG0000803	COG0715 ABC-type nitrate sulfonate bicarbonate transport systems periplasmic components							OG0000352	Involved in regulation of DNA replication							OG0001041	2-phosphosulpholactate phosphatase		OG0001990	Nucleic acid binding, OB-fold, tRNA helicase-type	OG0000630	MoaE protein		OG0000685	dehydrogenase, beta subunit		OG0003086	-
OG0000854	Part of a complex that catalyzes the formation of methyl-coenzyme M and tetrahydromethanopterin from coenzyme M and methyl-tetrahydromethanopterin. This is an energy-conserving, sodium-ion translocating step. MtrH catalyzes the transfer of the methyl group from methyl-tetrahydromethanopterin to the corrinoid prosthetic group of MtrA							OG0000205	Glutamine synthetase, catalytic domain							OG0000160	TrkA-C domain							OG0000121	transcriptional regulator, ArsR family		OG0001989	Glutamine amidotransferases class-II	OG0000620	Involved in the biosynthesis of the thiazole moiety of thiamine. Catalyzes the conversion of NAD and glycine to adenosine diphosphate 5-(2-hydroxyethyl)-4-methylthiazole-2-carboxylate (ADT), an adenylated thiazole intermediate, using free sulfide as a source of sulfur		OG0000698	sulfhydrylase		OG0003085	PFAM Carboxymuconolactone decarboxylase
OG0000621	Ribonucleoside-triphosphate reductase							OG0000785	formylmethanofuran dehydrogenase, subunit C							OG0000820	Transglutaminase-like superfamily							OG0003561	-		OG0001915	Acyltransferase family	OG0000616	Ribosomal protein L11 methyltransferase (PrmA)		OG0001264	-		OG0003084	-
OG0000077	Catalyzes the reversible conversion of 2- phosphoglycerate into phosphoenolpyruvate. It is essential for the degradation of carbohydrates via glycolysis							OG0000223	Binds double-stranded DNA tightly but without sequence specificity. It is distributed uniformly and abundantly on the chromosome, suggesting a role in chromatin architecture. However, it does not significantly compact DNA. Binds rRNA and mRNA in vivo. May play a role in maintaining the structural and functional stability of RNA, and, perhaps, ribosomes							OG0000181	Catalyzes the condensation of 4-aminobenzoate (pABA) with 5-phospho-alpha-D-ribose 1-diphosphate (PRPP) to produce beta-ribofuranosylaminobenzene 5'-phosphate (beta-RFA-P)							OG0003779	-		OG0001914	PFAM Extracellular solute-binding protein, family 3	OG0000614	TIM barrel		OG0000102	AI-2E family transporter		OG0003083	Protein of unknown function, DUF488
OG0000085	Essential cell division protein that forms a contractile ring structure (Z ring) at the future cell division site. The regulation of the ring assembly controls the timing and the location of cell division. One of the functions of the FtsZ ring is to recruit other cell division proteins to the septum to produce a new cell wall between the dividing cells. Binds GTP and shows GTPase activity							OG0000605	Catalyzes the formation of pyridoxal 5'-phosphate from ribose 5-phosphate (RBP), glyceraldehyde 3-phosphate (G3P) and ammonia. The ammonia is provided by the PdxT subunit. Can also use ribulose 5-phosphate and dihydroxyacetone phosphate as substrates, resulting from enzyme-catalyzed isomerization of RBP and G3P, respectively							OG0000078	Stage II sporulation protein M							OG0001735	Mycobacterial 4 TMS phage holin, superfamily IV		OG0001856	family 28 C-terminal	OG0000606	magnesium chelatase		OG0000735	Uncharacterized conserved protein (DUF2149)		OG0003080	divalent heavy-metal cations transporter
OG0000067	Catalyzes the ATP-dependent transfer of a sulfur to tRNA to produce 4-thiouridine in position 8 of tRNAs, which functions as a near-UV photosensor. Also catalyzes the transfer of sulfur to the sulfur carrier protein ThiS, forming ThiS-thiocarboxylate. This is a step in the synthesis of thiazole, in the thiamine biosynthesis pathway. The sulfur is donated as persulfide by IscS							OG0000217	A structure-specific endonuclease that resolves Holliday junction (HJ) intermediates during genetic recombination. Cleaves 4-way DNA junctions introducing paired nicks in opposing strands, leaving a 5'-terminal phosphate and a 3'-terminal hydroxyl group that are ligated to produce recombinant products							OG0001256	Protein of unknown function (DUF4012)							OG0000175	PFAM Rubrerythrin		OG0001555	-	OG0000603	4Fe-4S dicluster domain		OG0000803	COG0715 ABC-type nitrate sulfonate bicarbonate transport systems periplasmic components		OG0003078	-
OG0000069	secretion system protein							OG0000047	Bacterial transferase hexapeptide repeat							OG0000079	-							OG0000171	Magnesium chelatase, subunit ChlI		OG0001447	Probable transposase	OG0000602	Catalyzes the conversion of (8S)-3',8-cyclo-7,8- dihydroguanosine 5'-triphosphate to cyclic pyranopterin monophosphate (cPMP)		OG0001307	metal-dependent membrane protease		OG0003077	-
OG0000090	Stabilizes TBP binding to an archaeal box-A promoter. Also responsible for recruiting RNA polymerase II to the pre- initiation complex (DNA-TBP-TFIIB)							OG0000852	Specifically catalyzes the NAD or NADP-dependent dehydrogenation of L-aspartate to iminoaspartate							OG0000159	PFAM Uncharacterised protein family UPF0066							OG0000750	Uncharacterized protein conserved in archaea (DUF2097)		OG0001294	Catalyzes the phosphorylation of the hydroxyl group of 4-methyl-5-beta-hydroxyethylthiazole (THZ)	OG0000589	TIGRFAM molybdenum cofactor synthesis		OG0000144	O-acyltransferase activity		OG0003075	PFAM amine oxidase
OG0000049	Belongs to the class-III pyridoxal-phosphate-dependent aminotransferase family. ArgD subfamily							OG0000340	Phage integrase family							OG0000047	Bacterial transferase hexapeptide repeat							OG0000167	Catalyzes the phosphorylation of pyruvate to phosphoenolpyruvate		OG0001272	Heavy-metal-associated domain	OG0000586	Protein of unknown function (DUF655)		OG0001145	PFAM Citrate		OG0003006	PFAM LmbE family protein
OG0000221	Part of the Rad50 Mre11 complex, which is involved in the early steps of DNA double-strand break (DSB) repair. The complex may facilitate opening of the processed DNA ends to aid in the recruitment of HerA and NurA. Mre11 binds to DSB ends and has both double-stranded 3'-5' exonuclease activity and single- stranded endonuclease activity							OG0000900	PFAM amino acid-binding ACT domain protein							OG0000543	PFAM Glucose-methanol-choline oxidoreductase, N-terminal							OG0000955	-		OG0001250	-	OG0000578	molybdopterin-guanine dinucleotide biosynthesis		OG0001184	-		OG0003003	-
OG0000181	Catalyzes the condensation of 4-aminobenzoate (pABA) with 5-phospho-alpha-D-ribose 1-diphosphate (PRPP) to produce beta-ribofuranosylaminobenzene 5'-phosphate (beta-RFA-P)							OG0000651	UvrD/REP helicase N-terminal domain							OG0000109	Belongs to the small heat shock protein (HSP20) family							OG0000075	Lysylphosphatidylglycerol synthase TM region		OG0001068	Catalyzes the attachment of serine to tRNA(Ser). Is also able to aminoacylate tRNA(Sec) with serine, to form the misacylated tRNA L-seryl-tRNA(Sec), which will be further converted into selenocysteinyl-tRNA(Sec)	OG0000573	Transfers a GMP moiety from GTP to Mo-molybdopterin (Mo- MPT) cofactor (Moco or molybdenum cofactor) to form Mo- molybdopterin guanine dinucleotide (Mo-MGD) cofactor		OG0000823	TIGRFAM Methyl coenzyme M reductase system, component A2		OG0003002	Uncharacterized conserved protein (DUF2196)
OG0000628	Catalyzes the dephosphorylation of undecaprenyl diphosphate (UPP)							OG0000712	Protein of unknown function (DUF447)							OG0000215	Phosphomethylpyrimidine kinase							OG0000963	-		OG0000945	Belongs to the class I-like SAM-binding methyltransferase superfamily. C5-methyltransferase family	OG0000461	Catalyzes the cyclization of GTP to (8S)-3',8-cyclo-7,8- dihydroguanosine 5'-triphosphate		OG0000561	Part of a complex that catalyzes the formation of methyl-coenzyme M and tetrahydromethanopterin from coenzyme M and methyl-tetrahydromethanopterin. This is an energy-conserving, sodium-ion translocating step		OG0003001	Plays a role in the regulation of phosphate uptake
OG0000225	Transcription factor that plays a role in the activation of archaeal genes transcribed by RNA polymerase. Facilitates transcription initiation by enhancing TATA-box recognition by TATA-box-binding protein (Tbp), and transcription factor B (Tfb) and RNA polymerase recruitment. Not absolutely required for transcription in vitro, but particularly important in cases where Tbp or Tfb function is not o…							OG0000211	UDP-N-acetylglucosamine 2-epimerase							OG0000297	Nucleotidase that shows phosphatase activity on nucleoside 5'-monophosphates							OG0001079	-		OG0000943	Catalyzes the NADPH-dependent reduction of ketopantoate into pantoic acid	OG0000238	Iron-sulfur cluster-binding domain		OG0000028	Belongs to the ParA family		OG0002999	-
OG0000237	Exchanges the guanine residue with 7-cyano-7- deazaguanine (preQ0) at position 15 in the dihydrouridine loop (D- loop) of archaeal tRNAs							OG0000621	Ribonucleoside-triphosphate reductase							OG0000661	Formylmethanofuran dehydrogenase, subunit B							OG0000139	Ferrous iron transport protein B		OG0000859	Adenosylcobinamide amidohydrolase	OG0000230	formylmethanofuran dehydrogenase, subunit E		OG0000086	Cell division protein 48, CDC48, domain 2		OG0002998	ATP cone domain
OG0000625	Belongs to the aspartokinase family							OG0000189	CRISPR (clustered regularly interspaced short palindromic repeat), is an adaptive immune system that provides protection against mobile genetic elements (viruses, transposable elements and conjugative plasmids). CRISPR clusters contain spacers, sequences complementary to antecedent mobile elements, and target invading nucleic acids. CRISPR clusters are transcribed and processed into CRISPR RNA (c…							OG0000016	Transcriptional regulator							OG0000889	HELICc2		OG0000559	Bacterial extracellular solute-binding proteins, family 5 Middle	OG0000219	TrkA-C domain protein		OG0000159	PFAM Uncharacterised protein family UPF0066		OG0002997	-
OG0000239	Involved in DNA repair and in homologous recombination. Binds and assemble on single-stranded DNA to form a nucleoprotein filament. Hydrolyzes ATP in a ssDNA-dependent manner and promotes DNA strand exchange between homologous DNA molecules							OG0000203	Pfam:DUF70							OG0000046	COG0491 Zn-dependent hydrolases, including glyoxylases							OG0000224	Ammonium Transporter		OG0000179	Sodium:neurotransmitter symporter family	OG0000206	HEPN domain		OG0000182	Iron dependent		OG0002996	Alpha/beta hydrolase family
OG0000105	Belongs to the MCM family							OG0000049	Belongs to the class-III pyridoxal-phosphate-dependent aminotransferase family. ArgD subfamily							OG0000785	formylmethanofuran dehydrogenase, subunit C							OG0000222	iron protein		OG0000095	Binding-protein-dependent transport system inner membrane component	OG0000168	Membrane protein of unknown function DUF63		OG0000188	Part of the energy-coupling factor (ECF) transporter complex CbiMNOQ involved in cobalt import		OG0002995	-
OG0000276	Tripartite tricarboxylate transporter TctA family							OG0000221	Part of the Rad50 Mre11 complex, which is involved in the early steps of DNA double-strand break (DSB) repair. The complex may facilitate opening of the processed DNA ends to aid in the recruitment of HerA and NurA. Mre11 binds to DSB ends and has both double-stranded 3'-5' exonuclease activity and single- stranded endonuclease activity							OG0000218	Fumarate reductase succinate dehydrogenase flavoprotein							OG0000769	Dinitrogenase iron-molybdenum cofactor		OG0000094	Binding-protein-dependent transport system inner membrane component	OG0000161	CRISPR (clustered regularly interspaced short palindromic repeat), is an adaptive immune system that provides protection against mobile genetic elements (viruses, transposable elements and conjugative plasmids). CRISPR clusters contain sequences complementary to antecedent mobile elements and target invading nucleic acids. CRISPR clusters are transcribed and processed into CRISPR RNA (crRNA)		OG0001060	-		OG0002994	-
OG0000318	Could be responsible for synthesis of pseudouridine from uracil-55 in the psi GC loop of transfer RNAs							OG0000628	Catalyzes the dephosphorylation of undecaprenyl diphosphate (UPP)							OG0000279	ATP-dependent agmatine transferase that catalyzes the formation of 2-agmatinylcytidine (agm2C) at the wobble position (C34) of tRNA(Ile2), converting the codon specificity from AUG to AUA							OG0000698	sulfhydrylase		OG0000021	Oligopeptide/dipeptide transporter, C-terminal region	OG0000155	COG0330 Membrane protease subunits stomatin prohibitin homologs		OG0001365	Regulatory protein MarR		OG0002993	Short C-terminal domain
OG0000265	Catalyzes the condensation of iminoaspartate with dihydroxyacetone phosphate to form quinolinate							OG0000145	Site-specific tyrosine recombinase, which acts by catalyzing the cutting and rejoining of the recombining DNA molecules							OG0000778	Catalyzes the radical-mediated transfer of the hydroxybenzyl group from 4-hydroxyphenylpyruvate (HPP) to 5-amino- 6-ribitylamino-2,4(1H,3H)-pyrimidinedione to form 7,8-didemethyl- 8-hydroxy-5-deazariboflavin (FO)							OG0000820	Transglutaminase-like superfamily				OG0000153	B12 binding domain		OG0001751	COG1668 ABC-type Na efflux pump, permease component		OG0002992	Belongs to the archaeal adenylate kinase family
OG0000099	Peptidyl-prolyl cis-trans isomerase							OG0000191	Radical SAM superfamily							OG0000252	Phosphoesterase							OG0000730	BioY family				OG0000152	PFAM Cobyrinic acid a,c-diamide synthase		OG0000111	TIGRFAM TIGR00288 family protein		OG0002990	Glutamate synthase
OG0000216	Catalyzes the transfer of the AMP portion of ATP to flavin mononucleotide (FMN) to produce flavin adenine dinucleotide (FAD) coenzyme							OG0001041	2-phosphosulpholactate phosphatase							OG0000968	Methanogenesis marker 16 metalloprotein							OG0001962	UDP-galactopyranose mutase activity				OG0000133	PFAM Deoxyribonuclease rho motif-related TRAM		OG0000620	Involved in the biosynthesis of the thiazole moiety of thiamine. Catalyzes the conversion of NAD and glycine to adenosine diphosphate 5-(2-hydroxyethyl)-4-methylthiazole-2-carboxylate (ADT), an adenylated thiazole intermediate, using free sulfide as a source of sulfur		OG0002922	-
OG0000246	Removes the N-terminal methionine from nascent proteins. The N-terminal methionine is often cleaved when the second residue in the primary sequence is small and uncharged (Met-Ala-, Cys, Gly, Pro, Ser, Thr, or Val)							OG0000225	Transcription factor that plays a role in the activation of archaeal genes transcribed by RNA polymerase. Facilitates transcription initiation by enhancing TATA-box recognition by TATA-box-binding protein (Tbp), and transcription factor B (Tfb) and RNA polymerase recruitment. Not absolutely required for transcription in vitro, but particularly important in cases where Tbp or Tfb function is not o…							OG0000071	Sugar-specific transcriptional regulator TrmB							OG0000194	Master enzyme that delivers sulfur to a number of partners involved in Fe-S cluster assembly, tRNA modification or cofactor biosynthesis. Catalyzes the removal of elemental sulfur atoms from cysteine to produce alanine. Functions as a sulfur delivery protein for Fe-S cluster synthesis onto IscU, an Fe-S scaffold assembly protein, as well as other S acceptor proteins				OG0000111	TIGRFAM TIGR00288 family protein		OG0000056	ABC-type transporter, periplasmic subunit		OG0002921	Catalyzes the hydrolysis of glutamine to glutamate and ammonia as part of the biosynthesis of pyridoxal 5'-phosphate. The resulting ammonia molecule is channeled to the active site of PdxS
OG0000195	Belongs to the arginase family							OG0001226	Predicted transporter (DUF2162)							OG0000610	Protein of unknown function (DUF354)							OG0000217	A structure-specific endonuclease that resolves Holliday junction (HJ) intermediates during genetic recombination. Cleaves 4-way DNA junctions introducing paired nicks in opposing strands, leaving a 5'-terminal phosphate and a 3'-terminal hydroxyl group that are ligated to produce recombinant products				OG0000110	ABC-type antimicrobial peptide transport system, permease component		OG0000218	Fumarate reductase succinate dehydrogenase flavoprotein		OG0002918	-
OG0000097	D-isomer specific 2-hydroxyacid dehydrogenase							OG0000881	Belongs to the thymidylate synthase family. Archaeal- type ThyA subfamily							OG0000182	Iron dependent							OG0000183	homoserine dehydrogenase				OG0000102	AI-2E family transporter		OG0001738	-		OG0002917	-
OG0000886	Acetolactate synthase, small subunit							OG0000265	Catalyzes the condensation of iminoaspartate with dihydroxyacetone phosphate to form quinolinate							OG0000090	Stabilizes TBP binding to an archaeal box-A promoter. Also responsible for recruiting RNA polymerase II to the pre- initiation complex (DNA-TBP-TFIIB)							OG0000881	Belongs to the thymidylate synthase family. Archaeal- type ThyA subfamily				OG0000060	ABC-type transporter, integral membrane subunit		OG0000827	Catalyzes the conversion of 4-hydroxy- tetrahydrodipicolinate (HTPA) to tetrahydrodipicolinate		OG0002915	COG1853 Conserved protein domain typically associated with flavoprotein oxygenases, DIM6 NTAB family
OG0000103	Catalyzes the deamination of 5'-deoxyadenosine into 5'- deoxyinosine. May be involved in the recycling of 5'- deoxyadenosine, whereupon the 5'-deoxyribose moiety of 5'- deoxyinosine is further metabolized to deoxyhexoses used for the biosynthesis of aromatic amino acids in methanogens. Is also able to deaminate 5-methylthioadenosine, S-adenosyl-L-homocysteine and adenosine to a small extent							OG0000146	PFAM Oxidoreductase							OG0000137	Transcriptional regulator							OG0000283	thymidylate kinase				OG0000058	Nucleotidyltransferase domain		OG0001301	PFAM Carboxymuconolactone decarboxylase		OG0002914	-
OG0000084	ATPase family associated with various cellular activities (AAA)							OG0000207	Catalyzes two steps in the biosynthesis of coenzyme A. In the first step cysteine is conjugated to 4'-phosphopantothenate to form 4-phosphopantothenoylcysteine, in the latter compound is decarboxylated to form 4'-phosphopantotheine							OG0000756	Uncharacterised ArCR, COG2043							OG0000674	Type IV leader peptidase family				OG0000056	ABC-type transporter, periplasmic subunit		OG0000040	Molybdopterin oxidoreductase Fe4S4 domain		OG0002913	-
OG0000068	Catalyzes the ATP- and formate-dependent formylation of 5-aminoimidazole-4-carboxamide-1-beta-d-ribofuranosyl 5'- monophosphate (AICAR) to 5-formaminoimidazole-4-carboxamide-1- beta-d-ribofuranosyl 5'-monophosphate (FAICAR) in the absence of folates							OG0001273	-							OG0000954	Belongs to the DegT DnrJ EryC1 family							OG0000658	4Fe-4S single cluster domain				OG0000043	NADH dehydrogenase		OG0001942	Protein of unknown function (DUF2769)		OG0002911	helix_turn_helix multiple antibiotic resistance protein
OG0000126	PFAM Uncharacterised protein family UPF0047							OG0000101	helicase							OG0000230	formylmethanofuran dehydrogenase, subunit E							OG0000314	Belongs to the dCTP deaminase family				OG0000042	#N/A		OG0000197	Belongs to the sodium solute symporter (SSF) (TC 2.A.21) family		OG0002909	Activator of Hsp90 ATPase
OG0000258	Catalyzes the sequential condensation of isopentenyl diphosphate (IPP) with geranylgeranyl diphosphate (GGPP) to yield (2Z,6Z,10Z,14Z,18Z,22Z,26Z,30E,34E,38E)-undecaprenyl diphosphate (tritrans,heptacis-UPP). It is probably the precursor of glycosyl carrier lipids							OG0001346	E-Z type HEAT repeats							OG0000869	Uncharacterised protein family UPF0066							OG0000350	Possesses two activities a DNA synthesis (polymerase) and an exonucleolytic activity that degrades single-stranded DNA in the 3' to 5' direction. Has a template-primer preference which is characteristic of a replicative DNA polymerase				OG0000037	TIGRFAM molybdenum cofactor synthesis		OG0000196	HsdM N-terminal domain		OG0002906	-
OG0000087	Catalyzes the gamma-elimination of phosphate from L- phosphohomoserine and the beta-addition of water to produce L- threonine							OG0000077	Catalyzes the reversible conversion of 2- phosphoglycerate into phosphoenolpyruvate. It is essential for the degradation of carbohydrates via glycolysis							OG0000240	Involved in the regulation of the intracellular balance of NAD and NADP, and is a key enzyme in the biosynthesis of NADP. Catalyzes specifically the phosphorylation on 2'-hydroxyl of the adenosine moiety of NAD to yield NADP							OG0000203	Pfam:DUF70				OG0000033	PFAM binding-protein-dependent transport systems inner membrane component		OG0000018	KaiC		OG0002905	Transglutaminase-like superfamily
OG0000112	ferredoxin oxidoreductase							OG0000246	Removes the N-terminal methionine from nascent proteins. The N-terminal methionine is often cleaved when the second residue in the primary sequence is small and uncharged (Met-Ala-, Cys, Gly, Pro, Ser, Thr, or Val)							OG0000653	Coenzyme F420-reducing hydrogenase, delta subunit							OG0001311	methyltransferase activity				OG0000028	Belongs to the ParA family		OG0000662	Protein of unknown function DUF134		OG0002904	-
OG0000115	Pyruvate ferredoxin/flavodoxin oxidoreductase							OG0000195	Belongs to the arginase family							OG0000886	Acetolactate synthase, small subunit							OG0000228	Belongs to the DegT DnrJ EryC1 family				OG0000022	COG1215 Glycosyltransferases, probably involved in cell wall biogenesis		OG0000184	Belongs to the peptidase M48B family		OG0002903	-
OG0000113	PFAM Thiamine pyrophosphate enzyme, C-terminal							OG0000382	Protein of unknown function (DUF357)							OG0000101	helicase							OG0000773	PFAM NADP oxidoreductase coenzyme F420-dependent				OG0000020	PFAM 4Fe-4S ferredoxin, iron-sulfur binding domain protein		OG0000137	Transcriptional regulator		OG0002902	-
OG0000118	PFAM Thiamine pyrophosphate enzyme, C-terminal							OG0001172	AMP-binding enzyme C-terminal domain							OG0000205	Glutamine synthetase, catalytic domain							OG0000109	Belongs to the small heat shock protein (HSP20) family				OG0000018	KaiC		OG0000106	type I restriction modification DNA specificity domain		OG0002901	-
OG0000119	ferredoxin oxidoreductase							OG0001174	-							OG0000088	Belongs to the NiFe NiFeSe hydrogenase large subunit family							OG0000079	-				OG0000006	PAS domain		OG0000139	Ferrous iron transport protein B		OG0002898	-
OG0000154	Dihydroorotate dehydrogenase							OG0000181	Catalyzes the condensation of 4-aminobenzoate (pABA) with 5-phospho-alpha-D-ribose 1-diphosphate (PRPP) to produce beta-ribofuranosylaminobenzene 5'-phosphate (beta-RFA-P)							OG0000093	PFAM NADH ubiquinone							OG0000215	Phosphomethylpyrimidine kinase							OG0000669	methyl-coenzyme M reductase, gamma subunit		OG0002896	PFAM GCN5-related N-acetyltransferase
OG0000123	Catalyzes the reversible phosphorylation of S-methyl-5'- thioinosine (MTI) to hypoxanthine and 5-methylthioribose-1- phosphate. Involved in the breakdown of S-methyl-5'-thioadenosine (MTA), a major by-product of polyamine biosynthesis. Catabolism of (MTA) occurs via deamination to MTI and phosphorolysis to hypoxanthine							OG0000162	Domain of unknown function DUF87							OG0000646	DNA polymerase alpha chain like domain							OG0000046	COG0491 Zn-dependent hydrolases, including glyoxylases							OG0000668	methyl-coenzyme M reductase, beta subunit		OG0002895	PFAM GtrA-like protein
OG0000124	modulator of DNA gyrase							OG0000258	Catalyzes the sequential condensation of isopentenyl diphosphate (IPP) with geranylgeranyl diphosphate (GGPP) to yield (2Z,6Z,10Z,14Z,18Z,22Z,26Z,30E,34E,38E)-undecaprenyl diphosphate (tritrans,heptacis-UPP). It is probably the precursor of glycosyl carrier lipids							OG0000611	TIGRFAM riboflavin-specific deaminase C-terminal							OG0000047	Bacterial transferase hexapeptide repeat							OG0000673	Reduction of methyl-coenzyme M (2-(methylthio) ethanesulfonic acid) with 7-mercaptoheptanoylthreonine phosphate to methane and a heterodisulfide		OG0002831	AAA ATPase domain
OG0000120	TIGRFAM 2-oxoacid acceptor oxidoreductase, delta subunit, pyruvate 2-ketoisovalerate							OG0000071	Sugar-specific transcriptional regulator TrmB							OG0000823	TIGRFAM Methyl coenzyme M reductase system, component A2							OG0000543	PFAM Glucose-methanol-choline oxidoreductase, N-terminal							OG0000132	MviN-like protein		OG0002830	Protein phosphatase 2A homologues, catalytic domain.
OG0000778	Catalyzes the radical-mediated transfer of the hydroxybenzyl group from 4-hydroxyphenylpyruvate (HPP) to 5-amino- 6-ribitylamino-2,4(1H,3H)-pyrimidinedione to form 7,8-didemethyl- 8-hydroxy-5-deazariboflavin (FO)							OG0000727	IGPS catalyzes the conversion of PRFAR and glutamine to IGP, AICAR and glutamate. The HisF subunit catalyzes the cyclization activity that produces IGP and AICAR from PRFAR using the ammonia provided by the HisH subunit							OG0000086	Cell division protein 48, CDC48, domain 2							OG0000712	Protein of unknown function (DUF447)							OG0001087	Domain of unknown function		OG0002829	Pyruvate phosphate dikinase
OG0000134	6-pyruvoyl tetrahydropterin synthase							OG0000090	Stabilizes TBP binding to an archaeal box-A promoter. Also responsible for recruiting RNA polymerase II to the pre- initiation complex (DNA-TBP-TFIIB)							OG0000591	Desulfoferrodoxin							OG0000661	Formylmethanofuran dehydrogenase, subunit B							OG0000605	Catalyzes the formation of pyridoxal 5'-phosphate from ribose 5-phosphate (RBP), glyceraldehyde 3-phosphate (G3P) and ammonia. The ammonia is provided by the PdxT subunit. Can also use ribulose 5-phosphate and dihydroxyacetone phosphate as substrates, resulting from enzyme-catalyzed isomerization of RBP and G3P, respectively		OG0002827	-
OG0000129	modulator of DNA gyrase							OG0000854	Part of a complex that catalyzes the formation of methyl-coenzyme M and tetrahydromethanopterin from coenzyme M and methyl-tetrahydromethanopterin. This is an energy-conserving, sodium-ion translocating step. MtrH catalyzes the transfer of the methyl group from methyl-tetrahydromethanopterin to the corrinoid prosthetic group of MtrA							OG0000217	A structure-specific endonuclease that resolves Holliday junction (HJ) intermediates during genetic recombination. Cleaves 4-way DNA junctions introducing paired nicks in opposing strands, leaving a 5'-terminal phosphate and a 3'-terminal hydroxyl group that are ligated to produce recombinant products							OG0001374	Related to UDP-N-acetylglucosamine LPS N-acetylglucosamine transferase							OG0000750	Uncharacterized protein conserved in archaea (DUF2097)		OG0002825	-
OG0000279	ATP-dependent agmatine transferase that catalyzes the formation of 2-agmatinylcytidine (agm2C) at the wobble position (C34) of tRNA(Ile2), converting the codon specificity from AUG to AUA							OG0000663	Catalyzes the conversion of D-ribulose 5-phosphate to formate and 3,4-dihydroxy-2-butanone 4-phosphate							OG0000827	Catalyzes the conversion of 4-hydroxy- tetrahydrodipicolinate (HTPA) to tetrahydrodipicolinate							OG0000136	Transcriptional regulator							OG0000205	Glutamine synthetase, catalytic domain		OG0002824	ATP-dependent serine protease that mediates the selective degradation of mutant and abnormal proteins as well as certain short-lived regulatory proteins. Required for cellular homeostasis and for survival from DNA damage and developmental changes induced by stress. Degrades polypeptides processively to yield small peptide fragments that are 5 to 10 amino acids long. Binds to DNA in a double-stran…
OG0000128	Belongs to the peptidase M24B family							OG0000895	Uncharacterized protein conserved in archaea (DUF2098)							OG0000852	Specifically catalyzes the NAD or NADP-dependent dehydrogenation of L-aspartate to iminoaspartate							OG0000785	formylmethanofuran dehydrogenase, subunit C							OG0000756	Uncharacterised ArCR, COG2043		OG0002823	Protein of unknown function (DUF998)
OG0000240	Involved in the regulation of the intracellular balance of NAD and NADP, and is a key enzyme in the biosynthesis of NADP. Catalyzes specifically the phosphorylation on 2'-hydroxyl of the adenosine moiety of NAD to yield NADP							OG0000283	thymidylate kinase							OG0000184	Belongs to the peptidase M48B family							OG0000631	Sulfur transfer protein involved in thiamine biosynthesis							OG0000870	Catalyzes the condensation of formaldehyde with tetrahydromethanopterin (H(4)MPT) to 5,10- methylenetetrahydromethanopterin		OG0002822	-
OG0000108	mechanosensitive ion channel							OG0000147	Signal peptidase							OG0000870	Catalyzes the condensation of formaldehyde with tetrahydromethanopterin (H(4)MPT) to 5,10- methylenetetrahydromethanopterin							OG0000142	Glutaredoxin							OG0000223	Binds double-stranded DNA tightly but without sequence specificity. It is distributed uniformly and abundantly on the chromosome, suggesting a role in chromatin architecture. However, it does not significantly compact DNA. Binds rRNA and mRNA in vivo. May play a role in maintaining the structural and functional stability of RNA, and, perhaps, ribosomes		OG0002821	integral membrane protein
OG0000148	Imidazole acetol-phosphate transaminase							OG0000554	Peptidase M50							OG0000276	Tripartite tricarboxylate transporter TctA family							OG0001174	-							OG0000651	UvrD/REP helicase N-terminal domain		OG0002820	-
OG0000554	Peptidase M50							OG0000674	Type IV leader peptidase family							OG0000274	Belongs to the class-I aminoacyl-tRNA synthetase family							OG0000246	Removes the N-terminal methionine from nascent proteins. The N-terminal methionine is often cleaved when the second residue in the primary sequence is small and uncharged (Met-Ala-, Cys, Gly, Pro, Ser, Thr, or Val)							OG0002079	Rhodanese Homology Domain		OG0002819	Protein of unknown function (DUF429)
OG0000147	Signal peptidase							OG0000658	4Fe-4S single cluster domain							OG0000900	PFAM amino acid-binding ACT domain protein							OG0000663	Catalyzes the conversion of D-ribulose 5-phosphate to formate and 3,4-dihydroxy-2-butanone 4-phosphate							OG0000217	A structure-specific endonuclease that resolves Holliday junction (HJ) intermediates during genetic recombination. Cleaves 4-way DNA junctions introducing paired nicks in opposing strands, leaving a 5'-terminal phosphate and a 3'-terminal hydroxyl group that are ligated to produce recombinant products		OG0002818	Protein of unknown function, DUF488
OG0000658	4Fe-4S single cluster domain							OG0000314	Belongs to the dCTP deaminase family							OG0000243	Aminotransferase							OG0000716	Type I restriction and modification enzyme - subunit R C terminal							OG0000773	PFAM NADP oxidoreductase coenzyme F420-dependent		OG0002817	-
OG0000663	Catalyzes the conversion of D-ribulose 5-phosphate to formate and 3,4-dihydroxy-2-butanone 4-phosphate							OG0000350	Possesses two activities a DNA synthesis (polymerase) and an exonucleolytic activity that degrades single-stranded DNA in the 3' to 5' direction. Has a template-primer preference which is characteristic of a replicative DNA polymerase							OG0000605	Catalyzes the formation of pyridoxal 5'-phosphate from ribose 5-phosphate (RBP), glyceraldehyde 3-phosphate (G3P) and ammonia. The ammonia is provided by the PdxT subunit. Can also use ribulose 5-phosphate and dihydroxyacetone phosphate as substrates, resulting from enzyme-catalyzed isomerization of RBP and G3P, respectively							OG0000214	Part of the Rad50 Mre11 complex, which is involved in the early steps of DNA double-strand break (DSB) repair. The complex may facilitate opening of the processed DNA ends to aid in the recruitment of HerA and NurA. Rad50 controls the balance between DNA end bridging and DNA resection via ATP-dependent structural rearrangements of the Rad50 Mre11 complex							OG0000652	Catalyzes the reduction of hydroxylamine to form NH(3) and H(2)O		OG0002816	Putative threonine/serine exporter
OG0000166	SAICAR synthetase							OG0000297	Nucleotidase that shows phosphatase activity on nucleoside 5'-monophosphates							OG0001383	-							OG0000915	Mur ligase							OG0000852	Specifically catalyzes the NAD or NADP-dependent dehydrogenation of L-aspartate to iminoaspartate		OG0002815	Protein of unknown function (DUF815)
OG0000314	Belongs to the dCTP deaminase family							OG0000310	SMART Nucleotide binding protein, PINc							OG0000674	Type IV leader peptidase family							OG0001004	Cobalamin synthesis G C-terminus							OG0001302	PFAM LemA		OG0002814	Sugar-specific transcriptional regulator TrmB
OG0000350	Possesses two activities a DNA synthesis (polymerase) and an exonucleolytic activity that degrades single-stranded DNA in the 3' to 5' direction. Has a template-primer preference which is characteristic of a replicative DNA polymerase							OG0000380	Belongs to the V-ATPase proteolipid subunit family							OG0000683	precorrin-3B C17-methyltransferase							OG0000237	Exchanges the guanine residue with 7-cyano-7- deazaguanine (preQ0) at position 15 in the dihydrouridine loop (D- loop) of archaeal tRNAs							OG0001366	ABC-2 family transporter protein		OG0002813	-
OG0000208	haloacid dehalogenase-like hydrolase							OG0000591	Desulfoferrodoxin							OG0000271	Sliding clamp subunit that acts as a moving platform for DNA processing. Responsible for tethering the catalytic subunit of DNA polymerase and other proteins to DNA during high-speed replication							OG0000890	Belongs to the LarC family							OG0001943	Zinc dependent phospholipase C		OG0002812	COG3476 Tryptophan-rich sensory protein (mitochondrial benzodiazepine receptor homolog)
OG0000252	Phosphoesterase							OG0000214	Part of the Rad50 Mre11 complex, which is involved in the early steps of DNA double-strand break (DSB) repair. The complex may facilitate opening of the processed DNA ends to aid in the recruitment of HerA and NurA. Rad50 controls the balance between DNA end bridging and DNA resection via ATP-dependent structural rearrangements of the Rad50 Mre11 complex							OG0000807	Protein of unknown function DUF116							OG0000713	Has ATPase and non-specific DNA-binding activities							OG0001159	COG0229 Conserved domain frequently associated with peptide methionine sulfoxide reductase		OG0002717	dTDP-4-dehydrorhamnose 3,5-epimerase and related enzymes
OG0000214	Part of the Rad50 Mre11 complex, which is involved in the early steps of DNA double-strand break (DSB) repair. The complex may facilitate opening of the processed DNA ends to aid in the recruitment of HerA and NurA. Rad50 controls the balance between DNA end bridging and DNA resection via ATP-dependent structural rearrangements of the Rad50 Mre11 complex							OG0000142	Glutaredoxin							OG0000621	Ribonucleoside-triphosphate reductase							OG0001483	tRNA-ribosyltransferase							OG0002292	Protein of unknown function (DUF2769)		OG0002716	Flavodoxin domain
OG0000346	Catalyzes the CTP-dependent phosphorylation of riboflavin (vitamin B2) to form flavin mononucleotide (FMN)							OG0000237	Exchanges the guanine residue with 7-cyano-7- deazaguanine (preQ0) at position 15 in the dihydrouridine loop (D- loop) of archaeal tRNAs							OG0000390	Part of ribonuclease P, a protein complex that generates mature tRNA molecules by cleaving their 5'-ends							OG0000707	Carbon-nitrogen hydrolase							OG0000047	Bacterial transferase hexapeptide repeat		OG0002715	-
OG0000229	Catalyzes the first step in hexosamine metabolism, converting fructose-6P into glucosamine-6P using glutamine as a nitrogen source							OG0000915	Mur ligase							OG0000555	PRC-barrel domain							OG0000191	Radical SAM superfamily							OG0000712	Protein of unknown function (DUF447)		OG0002713	PBS lyase
OG0000727	IGPS catalyzes the conversion of PRFAR and glutamine to IGP, AICAR and glutamate. The HisF subunit catalyzes the cyclization activity that produces IGP and AICAR from PRFAR using the ammonia provided by the HisH subunit							OG0000890	Belongs to the LarC family							OG0000652	Catalyzes the reduction of hydroxylamine to form NH(3) and H(2)O							OG0000869	Uncharacterised protein family UPF0066							OG0000078	Stage II sporulation protein M		OG0002712	Destroys radicals which are normally produced within the cells and which are toxic to biological systems
OG0000248	Pyridine nucleotide-disulphide oxidoreductase							OG0000650	PFAM Cobyrinic acid a,c-diamide synthase							OG0001363	Bacterial PH domain							OG0000182	Iron dependent							OG0000694	Catalyzes the insertion of Co(2 ) into sirohydrochlorin as part of the anaerobic pathway to cobalamin biosynthesis. Involved in the biosynthesis of the unique nickel-containing tetrapyrrole coenzyme F430, the prosthetic group of methyl- coenzyme M reductase (MCR), which plays a key role in methanogenesis and anaerobic methane oxidation. Catalyzes the insertion of Ni(2 ) into sirohydrochlorin to y…		OG0002711	FAD dependent oxidoreductase
OG0000235	helicase superfamily c-terminal domain							OG0000240	Involved in the regulation of the intracellular balance of NAD and NADP, and is a key enzyme in the biosynthesis of NADP. Catalyzes specifically the phosphorylation on 2'-hydroxyl of the adenosine moiety of NAD to yield NADP							OG0000211	UDP-N-acetylglucosamine 2-epimerase							OG0000137	Transcriptional regulator							OG0000049	Belongs to the class-III pyridoxal-phosphate-dependent aminotransferase family. ArgD subfamily		OG0002710	-
OG0000268	M42 glutamyl aminopeptidase							OG0000229	Catalyzes the first step in hexosamine metabolism, converting fructose-6P into glucosamine-6P using glutamine as a nitrogen source							OG0000229	Catalyzes the first step in hexosamine metabolism, converting fructose-6P into glucosamine-6P using glutamine as a nitrogen source							OG0000690	Staphylococcal nuclease homologue							OG0002029	Glyoxalase-like domain		OG0002709	-
OG0000269	May play a key role in the regulation of the intracellular concentration of adenosylhomocysteine							OG0000862	Catalyzes the reversible reduction of methylene-H(4)MPT to methyl-H(4)MPT							OG0000906	auxin efflux carrier							OG0000756	Uncharacterised ArCR, COG2043							OG0000556	-		OG0002708	integral membrane protein
OG0000322	Uncharacterized ACR, COG1430							OG0000226	Acetyltransferase							OG0000875	ATP-grasp domain							OG0001256	Protein of unknown function (DUF4012)							OG0000972	HxlR-like helix-turn-helix		OG0002707	PFAM blue (type 1) copper domain protein
OG0000323	3-octaprenyl-4-hydroxybenzoate carboxy-lyase							OG0000906	auxin efflux carrier							OG0001041	2-phosphosulpholactate phosphatase							OG0001172	AMP-binding enzyme C-terminal domain							OG0002025	-		OG0002705	-
OG0000560	Catalyzes the formation of S-adenosylmethionine from methionine and ATP							OG0000235	helicase superfamily c-terminal domain							OG0000221	Part of the Rad50 Mre11 complex, which is involved in the early steps of DNA double-strand break (DSB) repair. The complex may facilitate opening of the processed DNA ends to aid in the recruitment of HerA and NurA. Mre11 binds to DSB ends and has both double-stranded 3'-5' exonuclease activity and single- stranded endonuclease activity							OG0000778	Catalyzes the radical-mediated transfer of the hydroxybenzyl group from 4-hydroxyphenylpyruvate (HPP) to 5-amino- 6-ribitylamino-2,4(1H,3H)-pyrimidinedione to form 7,8-didemethyl- 8-hydroxy-5-deazariboflavin (FO)							OG0001733	SMART ATPase, AAA type, core		OG0002704	-
OG0000344	AAA domain							OG0000097	D-isomer specific 2-hydroxyacid dehydrogenase							OG0000214	Part of the Rad50 Mre11 complex, which is involved in the early steps of DNA double-strand break (DSB) repair. The complex may facilitate opening of the processed DNA ends to aid in the recruitment of HerA and NurA. Rad50 controls the balance between DNA end bridging and DNA resection via ATP-dependent structural rearrangements of the Rad50 Mre11 complex							OG0001158	-							OG0000747	Roadblock LC7 family protein		OG0002703	PFAM transcriptional regulator PadR family protein
OG0000226	Acetyltransferase							OG0000269	May play a key role in the regulation of the intracellular concentration of adenosylhomocysteine							OG0000628	Catalyzes the dephosphorylation of undecaprenyl diphosphate (UPP)							OG0000646	DNA polymerase alpha chain like domain							OG0000862	Catalyzes the reversible reduction of methylene-H(4)MPT to methyl-H(4)MPT		OG0002702	PFAM Thioesterase superfamily
OG0000243	Aminotransferase							OG0000322	Uncharacterized ACR, COG1430							OG0000235	helicase superfamily c-terminal domain							OG0000611	TIGRFAM riboflavin-specific deaminase C-terminal							OG0001142	Predicted membrane protein (DUF2207)		OG0002701	-
OG0000306	6-O-methylguanine DNA methyltransferase, DNA binding domain							OG0000323	3-octaprenyl-4-hydroxybenzoate carboxy-lyase							OG0000676	Putative tRNA binding domain							OG0000823	TIGRFAM Methyl coenzyme M reductase system, component A2							OG0000628	Catalyzes the dephosphorylation of undecaprenyl diphosphate (UPP)		OG0002700	Domain of unknown function (DUF1972)
OG0000418	4Fe-4S single cluster domain							OG0000560	Catalyzes the formation of S-adenosylmethionine from methionine and ATP							OG0000881	Belongs to the thymidylate synthase family. Archaeal- type ThyA subfamily							OG0000086	Cell division protein 48, CDC48, domain 2							OG0000631	Sulfur transfer protein involved in thiamine biosynthesis		OG0002699	-
OG0000236	DNA repair enzyme that has both DNA N-glycosylase activity and AP-lyase activity. The DNA N-glycosylase activity releases various damaged pyrimidines from DNA by cleaving the N- glycosidic bond, leaving an AP (apurinic apyrimidinic) site. The AP-lyase activity cleaves the phosphodiester bond 3' to the AP site by a beta-elimination, leaving a 3'-terminal unsaturated sugar and a product with a term…							OG0000344	AAA domain							OG0000225	Transcription factor that plays a role in the activation of archaeal genes transcribed by RNA polymerase. Facilitates transcription initiation by enhancing TATA-box recognition by TATA-box-binding protein (Tbp), and transcription factor B (Tfb) and RNA polymerase recruitment. Not absolutely required for transcription in vitro, but particularly important in cases where Tbp or Tfb function is not o…							OG0000827	Catalyzes the conversion of 4-hydroxy- tetrahydrodipicolinate (HTPA) to tetrahydrodipicolinate							OG0000374	Protein-export membrane protein SecD		OG0002698	Protein of unknown function (DUF1722)
OG0000274	Belongs to the class-I aminoacyl-tRNA synthetase family							OG0001132	Part of the energy-coupling factor (ECF) transporter complex CbiMNOQ involved in cobalt import							OG0000648	Domain of unknown function (DUF1998)							OG0000207	Catalyzes two steps in the biosynthesis of coenzyme A. In the first step cysteine is conjugated to 4'-phosphopantothenate to form 4-phosphopantothenoylcysteine, in the latter compound is decarboxylated to form 4'-phosphopantotheine							OG0001206	TIGRFAM Small GTP-binding protein		OG0002630	-
OG0000212	Catalyzes the condensation of (S)-aspartate-beta- semialdehyde (S)-ASA and pyruvate to 4-hydroxy- tetrahydrodipicolinate (HTPA)							OG0000306	6-O-methylguanine DNA methyltransferase, DNA binding domain							OG0000162	Domain of unknown function DUF87							OG0000870	Catalyzes the condensation of formaldehyde with tetrahydromethanopterin (H(4)MPT) to 5,10- methylenetetrahydromethanopterin							OG0000186	K -dependent Na Ca		OG0002628	Translation elongation factor EFTu EF1A, domain 2
OG0000271	Sliding clamp subunit that acts as a moving platform for DNA processing. Responsible for tethering the catalytic subunit of DNA polymerase and other proteins to DNA during high-speed replication							OG0001033	Uncharacterized protein conserved in archaea (DUF2099)							OG0000851	Catalyzes the methylation of C-15 in cobalt-precorrin-6B followed by the decarboxylation of C-12 to form cobalt-precorrin- 7							OG0000852	Specifically catalyzes the NAD or NADP-dependent dehydrogenation of L-aspartate to iminoaspartate							OG0000211	UDP-N-acetylglucosamine 2-epimerase		OG0002627	DUF1512 domain containing protein
OG0000233	DNA-dependent ATPase and 3'-5' DNA helicase that may be involved in repair of stalled replication forks							OG0000634	UTP-glucose-1-phosphate uridylyltransferase							OG0001346	E-Z type HEAT repeats							OG0001194	synthetase							OG0000155	COG0330 Membrane protease subunits stomatin prohibitin homologs		OG0002626	Roadblock LC7 family protein
OG0000390	Part of ribonuclease P, a protein complex that generates mature tRNA molecules by cleaving their 5'-ends							OG0000418	4Fe-4S single cluster domain							OG0000265	Catalyzes the condensation of iminoaspartate with dihydroxyacetone phosphate to form quinolinate							OG0000197	Belongs to the sodium solute symporter (SSF) (TC 2.A.21) family							OG0000101	helicase		OG0002625	-
OG0000231	General factor that plays a role in the activation of archaeal genes transcribed by RNA polymerase. Binds specifically to the TATA box promoter element which lies close to the position of transcription initiation							OG0000248	Pyridine nucleotide-disulphide oxidoreductase							OG0000658	4Fe-4S single cluster domain							OG0000211	UDP-N-acetylglucosamine 2-epimerase							OG0000265	Catalyzes the condensation of iminoaspartate with dihydroxyacetone phosphate to form quinolinate		OG0002624	-
OG0000198	Molecular chaperone capable of stabilizing a range of proteins. Seems to fulfill an ATP-independent, HSP70-like function in archaeal de novo protein folding							OG0000268	M42 glutamyl aminopeptidase							OG0000254	C-terminal region of MMR_HSR1 domain							OG0000382	Protein of unknown function (DUF357)							OG0000606	magnesium chelatase		OG0002623	-
OG0000244	-							OG0000279	ATP-dependent agmatine transferase that catalyzes the formation of 2-agmatinylcytidine (agm2C) at the wobble position (C34) of tRNA(Ile2), converting the codon specificity from AUG to AUA							OG0000275	DNA ligase that seals nicks in double-stranded DNA during DNA replication, DNA recombination and DNA repair							OG0000049	Belongs to the class-III pyridoxal-phosphate-dependent aminotransferase family. ArgD subfamily							OG0002176	-		OG0002622	-
OG0000287	Probably plays a role in a hydrogenase nickel cofactor insertion step							OG0000068	Catalyzes the ATP- and formate-dependent formylation of 5-aminoimidazole-4-carboxamide-1-beta-d-ribofuranosyl 5'- monophosphate (AICAR) to 5-formaminoimidazole-4-carboxamide-1- beta-d-ribofuranosyl 5'-monophosphate (FAICAR) in the absence of folates							OG0000915	Mur ligase							OG0000221	Part of the Rad50 Mre11 complex, which is involved in the early steps of DNA double-strand break (DSB) repair. The complex may facilitate opening of the processed DNA ends to aid in the recruitment of HerA and NurA. Mre11 binds to DSB ends and has both double-stranded 3'-5' exonuclease activity and single- stranded endonuclease activity							OG0001255	Nuclease-related domain		OG0002621	-
OG0000254	C-terminal region of MMR_HSR1 domain							OG0000688	Non-catalytic component of the exosome, which is a complex involved in RNA degradation. Increases the RNA binding and the efficiency of RNA degradation. Confers strong poly(A) specificity to the exosome							OG0001004	Cobalamin synthesis G C-terminus							OG0000181	Catalyzes the condensation of 4-aminobenzoate (pABA) with 5-phospho-alpha-D-ribose 1-diphosphate (PRPP) to produce beta-ribofuranosylaminobenzene 5'-phosphate (beta-RFA-P)							OG0000889	HELICc2		OG0002620	deoxyhypusine monooxygenase activity
OG0000275	DNA ligase that seals nicks in double-stranded DNA during DNA replication, DNA recombination and DNA repair							OG0000936	Catalyzes the ATP-dependent amidation of the two carboxylate groups at positions a and c of cobyrinate, using either L-glutamine or ammonia as the nitrogen source. Involved in the biosynthesis of the unique nickel-containing tetrapyrrole coenzyme F430, the prosthetic group of methyl-coenzyme M reductase (MCR), which plays a key role in methanogenesis and anaerobic methane oxidation. Catalyzes the…							OG0000588	PFAM Coenzyme F420 hydrogenase dehydrogenase beta subunit							OG0000628	Catalyzes the dephosphorylation of undecaprenyl diphosphate (UPP)							OG0000881	Belongs to the thymidylate synthase family. Archaeal- type ThyA subfamily		OG0002619	-
OG0000325	Catalyzes the decarboxylation of L-tyrosine to produce tyramine for methanofuran biosynthesis. Can also catalyze the decarboxylation of L-aspartate to produce beta-alanine for coenzyme A (CoA) biosynthesis							OG0000126	PFAM Uncharacterised protein family UPF0047							OG0000146	PFAM Oxidoreductase							OG0000162	Domain of unknown function DUF87							OG0001346	E-Z type HEAT repeats		OG0002618	-
OG0000262	Possesses two activities a DNA synthesis (polymerase) and an exonucleolytic activity that degrades single-stranded DNA in the 3'- to 5'-direction. Has a template-primer preference which is characteristic of a replicative DNA polymerase							OG0000231	General factor that plays a role in the activation of archaeal genes transcribed by RNA polymerase. Binds specifically to the TATA box promoter element which lies close to the position of transcription initiation							OG0001267	-							OG0000225	Transcription factor that plays a role in the activation of archaeal genes transcribed by RNA polymerase. Facilitates transcription initiation by enhancing TATA-box recognition by TATA-box-binding protein (Tbp), and transcription factor B (Tfb) and RNA polymerase recruitment. Not absolutely required for transcription in vitro, but particularly important in cases where Tbp or Tfb function is not o…							OG0000650	PFAM Cobyrinic acid a,c-diamide synthase		OG0002617	PFAM CBS domain
OG0000280	glycyl-tRNA synthetase							OG0000930	Integral membrane protein DUF106							OG0000613	Belongs to the CarB family							OG0001346	E-Z type HEAT repeats							OG0001220	-		OG0002616	GAF domain protein
OG0000285	methylase							OG0000252	Phosphoesterase							OG0000233	DNA-dependent ATPase and 3'-5' DNA helicase that may be involved in repair of stalled replication forks							OG0000265	Catalyzes the condensation of iminoaspartate with dihydroxyacetone phosphate to form quinolinate							OG0000215	Phosphomethylpyrimidine kinase		OG0002614	-
OG0000337	Prenyltransferase that catalyzes the transfer of the geranylgeranyl moiety of geranylgeranyl diphosphate (GGPP) to the C2 hydroxyl of (S)-3-O-geranylgeranylglyceryl phosphate (GGGP). This reaction is the second ether-bond-formation step in the biosynthesis of archaeal membrane lipids							OG0000968	Methanogenesis marker 16 metalloprotein							OG0000244	-							OG0000146	PFAM Oxidoreductase							OG0000195	Belongs to the arginase family		OG0002612	PFAM Thiamine pyrophosphate enzyme, C-terminal TPP-binding
OG0000365	Belongs to the glyceraldehyde-3-phosphate dehydrogenase family							OG0000233	DNA-dependent ATPase and 3'-5' DNA helicase that may be involved in repair of stalled replication forks							OG0000876	Ribonuclease R winged-helix domain							OG0001273	-							OG0000258	Catalyzes the sequential condensation of isopentenyl diphosphate (IPP) with geranylgeranyl diphosphate (GGPP) to yield (2Z,6Z,10Z,14Z,18Z,22Z,26Z,30E,34E,38E)-undecaprenyl diphosphate (tritrans,heptacis-UPP). It is probably the precursor of glycosyl carrier lipids		OG0002611	COG0382 4-hydroxybenzoate polyprenyltransferase and related prenyltransferases
OG0000256	GHMP kinases N terminal domain							OG0000346	Catalyzes the CTP-dependent phosphorylation of riboflavin (vitamin B2) to form flavin mononucleotide (FMN)							OG0000262	Possesses two activities a DNA synthesis (polymerase) and an exonucleolytic activity that degrades single-stranded DNA in the 3'- to 5'-direction. Has a template-primer preference which is characteristic of a replicative DNA polymerase							OG0000297	Nucleotidase that shows phosphatase activity on nucleoside 5'-monophosphates							OG0000895	Uncharacterized protein conserved in archaea (DUF2098)		OG0002610	-
OG0000293	Diphthamide							OG0000766	PDGLE domain							OG0000280	glycyl-tRNA synthetase							OG0000591	Desulfoferrodoxin							OG0000033	PFAM binding-protein-dependent transport systems inner membrane component		OG0002609	TIGRFAM Glutamate decarboxylase
OG0000305	Structure-specific nuclease with 5'-flap endonuclease and 5'-3' exonuclease activities involved in DNA replication and repair. During DNA replication, cleaves the 5'-overhanging flap structure that is generated by displacement synthesis when DNA polymerase encounters the 5'-end of a downstream Okazaki fragment. Binds the unpaired 3'-DNA end and kinks the DNA to facilitate 5' cleavage specificity.…							OG0000683	precorrin-3B C17-methyltransferase							OG0000285	methylase							OG0000077	Catalyzes the reversible conversion of 2- phosphoglycerate into phosphoenolpyruvate. It is essential for the degradation of carbohydrates via glycolysis							OG0000663	Catalyzes the conversion of D-ribulose 5-phosphate to formate and 3,4-dihydroxy-2-butanone 4-phosphate		OG0002558	Roadblock LC7 family protein
OG0000299	Catalyzes the attachment of alanine to tRNA(Ala) in a two-step reaction alanine is first activated by ATP to form Ala- AMP and then transferred to the acceptor end of tRNA(Ala). Also edits incorrectly charged Ser-tRNA(Ala) and Gly-tRNA(Ala) via its editing domain							OG0001004	Cobalamin synthesis G C-terminus							OG0000256	GHMP kinases N terminal domain							OG0000310	SMART Nucleotide binding protein, PINc							OG0000346	Catalyzes the CTP-dependent phosphorylation of riboflavin (vitamin B2) to form flavin mononucleotide (FMN)		OG0002552	PFAM pyridoxamine 5'-phosphate oxidase-related, FMN-binding
OG0000291	Patch-forming domain C2 of tRNA-guanine transglycosylase							OG0000243	Aminotransferase							OG0000293	Diphthamide							OG0000380	Belongs to the V-ATPase proteolipid subunit family							OG0000147	Signal peptidase		OG0002551	GyrI-like small molecule binding domain
OG0000304	Flavin prenyltransferase that catalyzes the synthesis of the prenylated FMN cofactor (prenyl-FMN) for 4-hydroxy-3- polyprenylbenzoic acid decarboxylase UbiD. The prenyltransferase is metal-independent and links a dimethylallyl moiety from dimethylallyl monophosphate (DMAP) to the flavin N5 and C6 atoms of FMN							OG0000263	Replication factor-A C terminal domain							OG0000305	Structure-specific nuclease with 5'-flap endonuclease and 5'-3' exonuclease activities involved in DNA replication and repair. During DNA replication, cleaves the 5'-overhanging flap structure that is generated by displacement synthesis when DNA polymerase encounters the 5'-end of a downstream Okazaki fragment. Binds the unpaired 3'-DNA end and kinks the DNA to facilitate 5' cleavage specificity.…							OG0000650	PFAM Cobyrinic acid a,c-diamide synthase							OG0000418	4Fe-4S single cluster domain		OG0002549	-
OG0000315	Probably involved in the biogenesis of the ribosome							OG0000244	-							OG0000836	argininosuccinate lyase							OG0001132	Part of the energy-coupling factor (ECF) transporter complex CbiMNOQ involved in cobalt import							OG0001226	Predicted transporter (DUF2162)		OG0002548	PFAM Peptidase C60, sortase A B
OG0000400	Binds to 23S rRNA. Forms part of two intersubunit bridges in the 70S ribosome							OG0000276	Tripartite tricarboxylate transporter TctA family							OG0000901	methanogenesis marker protein 1							OG0001220	-							OG0000126	PFAM Uncharacterised protein family UPF0047		OG0002547	-
OG0000462	Catalyzes the transfer of a ribosyl phosphate group from 5-phosphoribose 1-diphosphate to orotate, leading to the formation of orotidine monophosphate (OMP)							OG0000337	Prenyltransferase that catalyzes the transfer of the geranylgeranyl moiety of geranylgeranyl diphosphate (GGPP) to the C2 hydroxyl of (S)-3-O-geranylgeranylglyceryl phosphate (GGGP). This reaction is the second ether-bond-formation step in the biosynthesis of archaeal membrane lipids							OG0000898	AIR carboxylase							OG0000195	Belongs to the arginase family							OG0000231	General factor that plays a role in the activation of archaeal genes transcribed by RNA polymerase. Binds specifically to the TATA box promoter element which lies close to the position of transcription initiation		OG0002546	Transcriptional regulator
OG0000261	Involved in the catabolism of quinolinic acid (QA)							OG0000365	Belongs to the glyceraldehyde-3-phosphate dehydrogenase family							OG0000261	Involved in the catabolism of quinolinic acid (QA)							OG0001383	-							OG0000930	Integral membrane protein DUF106		OG0002544	-
OG0000247	DNA-dependent RNA polymerase catalyzes the transcription of DNA into RNA using the four ribonucleoside triphosphates as substrates							OG0000287	Probably plays a role in a hydrogenase nickel cofactor insertion step							OG0000291	Patch-forming domain C2 of tRNA-guanine transglycosylase							OG0000258	Catalyzes the sequential condensation of isopentenyl diphosphate (IPP) with geranylgeranyl diphosphate (GGPP) to yield (2Z,6Z,10Z,14Z,18Z,22Z,26Z,30E,34E,38E)-undecaprenyl diphosphate (tritrans,heptacis-UPP). It is probably the precursor of glycosyl carrier lipids							OG0000608	Involved in protein export		OG0002542	Zn-dependent protease with chaperone function
OG0000257	TatD related DNase							OG0000613	Belongs to the CarB family							OG0000299	Catalyzes the attachment of alanine to tRNA(Ala) in a two-step reaction alanine is first activated by ATP to form Ala- AMP and then transferred to the acceptor end of tRNA(Ala). Also edits incorrectly charged Ser-tRNA(Ala) and Gly-tRNA(Ala) via its editing domain							OG0000279	ATP-dependent agmatine transferase that catalyzes the formation of 2-agmatinylcytidine (agm2C) at the wobble position (C34) of tRNA(Ile2), converting the codon specificity from AUG to AUA							OG0000655	Cleaves both 3' and 5' ssDNA extremities of branched DNA structures		OG0002541	Belongs to the class-II aminoacyl-tRNA synthetase family
OG0000303	amino acids such as threonine, to avoid such errors, it has a posttransfer editing activity that hydrolyzes mischarged Thr-tRNA(Val) in a tRNA-dependent manner							OG0000642	Catalyzes the reversible interconversion of serine and glycine with tetrahydromethanopterin (H4MPT) serving as the one- carbon carrier. Also exhibits a pteridine-independent aldolase activity toward beta-hydroxyamino acids, producing glycine and aldehydes, via a retro-aldol mechanism							OG0000304	Flavin prenyltransferase that catalyzes the synthesis of the prenylated FMN cofactor (prenyl-FMN) for 4-hydroxy-3- polyprenylbenzoic acid decarboxylase UbiD. The prenyltransferase is metal-independent and links a dimethylallyl moiety from dimethylallyl monophosphate (DMAP) to the flavin N5 and C6 atoms of FMN							OG0000727	IGPS catalyzes the conversion of PRFAR and glutamine to IGP, AICAR and glutamate. The HisF subunit catalyzes the cyclization activity that produces IGP and AICAR from PRFAR using the ammonia provided by the HisH subunit							OG0001848	Sporulation protein YtfJ (Spore_YtfJ)		OG0002540	Thiol disulfide interchange protein
OG0000355	Protein of unknown function (DUF521)							OG0000942	TIGRFAM Cobalamin (vitamin B12) biosynthesis CobM CbiF, precorrin-4 C11-methyltransferase, core							OG0000315	Probably involved in the biogenesis of the ribosome							OG0001419	PFAM 4Fe-4S ferredoxin, iron-sulfur binding domain protein							OG0000225	Transcription factor that plays a role in the activation of archaeal genes transcribed by RNA polymerase. Facilitates transcription initiation by enhancing TATA-box recognition by TATA-box-binding protein (Tbp), and transcription factor B (Tfb) and RNA polymerase recruitment. Not absolutely required for transcription in vitro, but particularly important in cases where Tbp or Tfb function is not o…		OG0002539	endonuclease activity
OG0000598	Joins adenosylcobinamide-GDP and alpha-ribazole to generate adenosylcobalamin (Ado-cobalamin). Also synthesizes adenosylcobalamin 5'-phosphate from adenosylcobinamide-GDP and alpha-ribazole 5'-phosphate							OG0000274	Belongs to the class-I aminoacyl-tRNA synthetase family							OG0000400	Binds to 23S rRNA. Forms part of two intersubunit bridges in the 70S ribosome							OG0000895	Uncharacterized protein conserved in archaea (DUF2098)							OG0001222	Uncharacterized protein conserved in archaea (DUF2119)		OG0002538	-
OG0000277	TIGRFAM dihydropteroate synthase-related protein							OG0000793	PFAM Chorismate mutase, type II							OG0000462	Catalyzes the transfer of a ribosyl phosphate group from 5-phosphoribose 1-diphosphate to orotate, leading to the formation of orotidine monophosphate (OMP)							OG0000252	Phosphoesterase							OG0001737	Bacterial regulatory helix-turn-helix protein, lysR family		OG0002537	-
OG0000284	Kinase binding protein CGI-121							OG0000931	Transcriptional regulator							OG0000583	Catalyzes amidations at positions B, D, E, and G on adenosylcobyrinic A,C-diamide. NH(2) groups are provided by glutamine, and one molecule of ATP is hydrogenolyzed for each amidation							OG0000968	Methanogenesis marker 16 metalloprotein							OG0000766	PDGLE domain		OG0002536	Glycosyl transferases group 1
OG0000301	Catalyzes the GTP-dependent ribosomal translocation step during translation elongation. During this step, the ribosome changes from the pre-translocational (PRE) to the post- translocational (POST) state as the newly formed A-site-bound peptidyl-tRNA and P-site-bound deacylated tRNA move to the P and E sites, respectively. Catalyzes the coordinated movement of the two tRNA molecules, the mRNA and…							OG0000105	Belongs to the MCM family							OG0000266	Gar1/Naf1 RNA binding region							OG0000084	ATPase family associated with various cellular activities (AAA)							OG0000623	ThiF family		OG0002535	-
OG0000253	Releases the supercoiling and torsional tension of DNA, which is introduced during the DNA replication and transcription, by transiently cleaving and rejoining one strand of the DNA duplex. Introduces a single-strand break via transesterification at a target site in duplex DNA. The scissile phosphodiester is attacked by the catalytic tyrosine of the enzyme, resulting in the formation of a DNA-(5'…							OG0000588	PFAM Coenzyme F420 hydrogenase dehydrogenase beta subunit							OG0000967	DNA polymerase beta domain protein region							OG0000067	Catalyzes the ATP-dependent transfer of a sulfur to tRNA to produce 4-thiouridine in position 8 of tRNAs, which functions as a near-UV photosensor. Also catalyzes the transfer of sulfur to the sulfur carrier protein ThiS, forming ThiS-thiocarboxylate. This is a step in the synthesis of thiazole, in the thiamine biosynthesis pathway. The sulfur is donated as persulfide by IscS							OG0000618	Binds and transfers iron-sulfur (Fe-S) clusters to target apoproteins. Can hydrolyze ATP		OG0002531	-
OG0000163	phosphohydrolase							OG0000103	Catalyzes the deamination of 5'-deoxyadenosine into 5'- deoxyinosine. May be involved in the recycling of 5'- deoxyadenosine, whereupon the 5'-deoxyribose moiety of 5'- deoxyinosine is further metabolized to deoxyhexoses used for the biosynthesis of aromatic amino acids in methanogens. Is also able to deaminate 5-methylthioadenosine, S-adenosyl-L-homocysteine and adenosine to a small extent							OG0000654	ParB-like nuclease domain							OG0000147	Signal peptidase							OG0000221	Part of the Rad50 Mre11 complex, which is involved in the early steps of DNA double-strand break (DSB) repair. The complex may facilitate opening of the processed DNA ends to aid in the recruitment of HerA and NurA. Mre11 binds to DSB ends and has both double-stranded 3'-5' exonuclease activity and single- stranded endonuclease activity		OG0002530	protein conserved in archaea
OG0000278	Belongs to the V-ATPase 116 kDa subunit family							OG0000303	amino acids such as threonine, to avoid such errors, it has a posttransfer editing activity that hydrolyzes mischarged Thr-tRNA(Val) in a tRNA-dependent manner							OG0001136	PFAM Haloacid dehalogenase-like hydrolase							OG0001363	Bacterial PH domain							OG0000077	Catalyzes the reversible conversion of 2- phosphoglycerate into phosphoenolpyruvate. It is essential for the degradation of carbohydrates via glycolysis		OG0002482	Protein of unknown function (DUF4064)
OG0000272	Catalyzes the conversion of dihydroorotate to orotate							OG0000271	Sliding clamp subunit that acts as a moving platform for DNA processing. Responsible for tethering the catalytic subunit of DNA polymerase and other proteins to DNA during high-speed replication							OG0001284	ATP-grasp domain							OG0000954	Belongs to the DegT DnrJ EryC1 family							OG0001419	PFAM 4Fe-4S ferredoxin, iron-sulfur binding domain protein		OG0002481	COG0607 Rhodanese-related sulfurtransferase
OG0000292	TIGRFAM asparagine synthase (glutamine-hydrolyzing)							OG0000960	methanogen marker protein 4							OG0001334	PFAM Glycosyl transferase family 4							OG0000683	precorrin-3B C17-methyltransferase							OG0002083	-		OG0002479	-
OG0000294	PFAM PHP domain protein							OG0000067	Catalyzes the ATP-dependent transfer of a sulfur to tRNA to produce 4-thiouridine in position 8 of tRNAs, which functions as a near-UV photosensor. Also catalyzes the transfer of sulfur to the sulfur carrier protein ThiS, forming ThiS-thiocarboxylate. This is a step in the synthesis of thiazole, in the thiamine biosynthesis pathway. The sulfur is donated as persulfide by IscS							OG0000802	Part of a heterotetrameric complex that catalyzes the two-step biosynthesis of anthranilate, an intermediate in the biosynthesis of L-tryptophan. In the first step, the glutamine- binding beta subunit (TrpG) of anthranilate synthase (AS) provides the glutamine amidotransferase activity which generates ammonia as a substrate that, along with chorismate, is used in the second step, catalyzed by the…							OG0001267	-							OG0000432	Cysteine synthase		OG0002477	methanogenesis marker protein 7
OG0000298	Domain of unknown function (DUF814)							OG0000390	Part of ribonuclease P, a protein complex that generates mature tRNA molecules by cleaving their 5'-ends							OG0000251	Belongs to the metallo-dependent hydrolases superfamily. DHOase family. Class I DHOase subfamily							OG0000263	Replication factor-A C terminal domain							OG0000727	IGPS catalyzes the conversion of PRFAR and glutamine to IGP, AICAR and glutamate. The HisF subunit catalyzes the cyclization activity that produces IGP and AICAR from PRFAR using the ammonia provided by the HisH subunit		OG0002475	Domain of unknown function (DUF4445)
OG0000308	Produces ATP from ADP in the presence of a proton gradient across the membrane							OG0000739	TatD related DNase							OG0000356	Converts GTP to 7,8-dihydro-D-neopterin 2',3'-cyclic phosphate, the first intermediate in the biosynthesis of coenzyme methanopterin							OG0000862	Catalyzes the reversible reduction of methylene-H(4)MPT to methyl-H(4)MPT							OG0000146	PFAM Oxidoreductase		OG0002474	Fic/DOC family
OG0000313	ZPR1 zinc-finger domain							OG0000875	ATP-grasp domain							OG0001542	-							OG0000243	Aminotransferase							OG0001273	-		OG0002472	Flavodoxin-like fold
OG0000320	Could be responsible for synthesis of pseudouridine from uracil-13 in transfer RNAs							OG0000069	secretion system protein							OG0001549	-							OG0000226	Acetyltransferase							OG0001076	peptidase		OG0002469	-
OG0000324	Pheromone shutdown							OG0000318	Could be responsible for synthesis of pseudouridine from uracil-55 in the psi GC loop of transfer RNAs							OG0001273	-							OG0000276	Tripartite tricarboxylate transporter TctA family							OG0000233	DNA-dependent ATPase and 3'-5' DNA helicase that may be involved in repair of stalled replication forks		OG0002434	Uncharacterized protein conserved in archaea (DUF2180)
OG0000536	Part of the phosphoribosylformylglycinamidine synthase complex involved in the purines biosynthetic pathway. Catalyzes the ATP-dependent conversion of formylglycinamide ribonucleotide (FGAR) and glutamine to yield formylglycinamidine ribonucleotide (FGAM) and glutamate. The FGAM synthase complex is composed of three subunits. PurQ produces an ammonia molecule by converting glutamine to glutamate.…							OG0000961	Belongs to the class-III pyridoxal-phosphate-dependent aminotransferase family. HemL subfamily							OG0000599	PFAM Phosphatidylglycerophosphatase A							OG0001286	-							OG0002142	Pyridoxamine 5'-phosphate oxidase		OG0002430	formylmethanofuran dehydrogenase, subunit E
OG0000282	Belongs to the RtcB family							OG0000851	Catalyzes the methylation of C-15 in cobalt-precorrin-6B followed by the decarboxylation of C-12 to form cobalt-precorrin- 7							OG0000246	Removes the N-terminal methionine from nascent proteins. The N-terminal methionine is often cleaved when the second residue in the primary sequence is small and uncharged (Met-Ala-, Cys, Gly, Pro, Ser, Thr, or Val)							OG0001033	Uncharacterized protein conserved in archaea (DUF2099)							OG0001980	Protein of unknown function (DUF2953)		OG0002428	COG1108 ABC-type Mn2 Zn2 transport systems permease components
OG0000300	Endonuclease that specifically degrades the RNA of RNA- DNA hybrids							OG0000262	Possesses two activities a DNA synthesis (polymerase) and an exonucleolytic activity that degrades single-stranded DNA in the 3'- to 5'-direction. Has a template-primer preference which is characteristic of a replicative DNA polymerase							OG0000554	Peptidase M50							OG0000306	6-O-methylguanine DNA methyltransferase, DNA binding domain							OG0000782	Catalyzes the hydrolysis of inorganic pyrophosphate (PPi) forming two phosphate ions		OG0002427	PFAM 4Fe-4S ferredoxin, iron-sulfur binding domain protein
OG0000311	Large family of predicted nucleotide-binding domains							OG0000280	glycyl-tRNA synthetase							OG0000077	Catalyzes the reversible conversion of 2- phosphoglycerate into phosphoenolpyruvate. It is essential for the degradation of carbohydrates via glycolysis							OG0000248	Pyridine nucleotide-disulphide oxidoreductase							OG0001373	-		OG0002426	Domain of unknown function (DUF1802)
OG0000260	TIGRFAM 2-oxoacid acceptor oxidoreductase, gamma subunit, pyruvate 2-ketoisovalerate							OG0000285	methylase							OG0000287	Probably plays a role in a hydrogenase nickel cofactor insertion step							OG0000418	4Fe-4S single cluster domain							OG0000690	Staphylococcal nuclease homologue		OG0002424	Cyclophilin-like
OG0000302	This protein promotes the GTP-dependent binding of aminoacyl-tRNA to the A-site of ribosomes during protein biosynthesis							OG0000876	Ribonuclease R winged-helix domain							OG0000941	Domain of unknown function (DUF749)							OG0000274	Belongs to the class-I aminoacyl-tRNA synthetase family							OG0000688	Non-catalytic component of the exosome, which is a complex involved in RNA degradation. Increases the RNA binding and the efficiency of RNA degradation. Confers strong poly(A) specificity to the exosome		OG0002423	Isochorismatase family
OG0000290	Belongs to the class-II aminoacyl-tRNA synthetase family. Phe-tRNA synthetase alpha subunit type 2 subfamily							OG0000802	Part of a heterotetrameric complex that catalyzes the two-step biosynthesis of anthranilate, an intermediate in the biosynthesis of L-tryptophan. In the first step, the glutamine- binding beta subunit (TrpG) of anthranilate synthase (AS) provides the glutamine amidotransferase activity which generates ammonia as a substrate that, along with chorismate, is used in the second step, catalyzed by the…							OG0000310	SMART Nucleotide binding protein, PINc							OG0000613	Belongs to the CarB family							OG0001132	Part of the energy-coupling factor (ECF) transporter complex CbiMNOQ involved in cobalt import		OG0002385	-
OG0000232	Catalyzes the phosphorylation of (R)-mevalonate (MVA) to (R)-mevalonate 5-phosphate (MVAP). Functions in the mevalonate (MVA) pathway leading to isopentenyl diphosphate (IPP), a key precursor for the biosynthesis of isoprenoid compounds such as archaeal membrane lipids							OG0000254	C-terminal region of MMR_HSR1 domain							OG0000380	Belongs to the V-ATPase proteolipid subunit family							OG0000688	Non-catalytic component of the exosome, which is a complex involved in RNA degradation. Increases the RNA binding and the efficiency of RNA degradation. Confers strong poly(A) specificity to the exosome							OG0000287	Probably plays a role in a hydrogenase nickel cofactor insertion step		OG0002380	-
OG0000307	Produces ATP from ADP in the presence of a proton gradient across the membrane. The archaeal alpha chain is a catalytic subunit							OG0000275	DNA ligase that seals nicks in double-stranded DNA during DNA replication, DNA recombination and DNA repair							OG0000195	Belongs to the arginase family							OG0000588	PFAM Coenzyme F420 hydrogenase dehydrogenase beta subunit							OG0000793	PFAM Chorismate mutase, type II		OG0002377	Methanol cobalamin methyltransferase
OG0000289	Binds to the 50S ribosomal subunit and prevents its association with the 30S ribosomal subunit to form the 70S initiation complex							OG0000085	Essential cell division protein that forms a contractile ring structure (Z ring) at the future cell division site. The regulation of the ring assembly controls the timing and the location of cell division. One of the functions of the FtsZ ring is to recruit other cell division proteins to the septum to produce a new cell wall between the dividing cells. Binds GTP and shows GTPase activity							OG0000650	PFAM Cobyrinic acid a,c-diamide synthase							OG0000068	Catalyzes the ATP- and formate-dependent formylation of 5-aminoimidazole-4-carboxamide-1-beta-d-ribofuranosyl 5'- monophosphate (AICAR) to 5-formaminoimidazole-4-carboxamide-1- beta-d-ribofuranosyl 5'-monophosphate (FAICAR) in the absence of folates							OG0000931	Transcriptional regulator		OG0002376	PFAM Lysine exporter protein (LYSE YGGA)
OG0000312	Belongs to the class-II aminoacyl-tRNA synthetase family							OG0000256	GHMP kinases N terminal domain							OG0001132	Part of the energy-coupling factor (ECF) transporter complex CbiMNOQ involved in cobalt import							OG0000271	Sliding clamp subunit that acts as a moving platform for DNA processing. Responsible for tethering the catalytic subunit of DNA polymerase and other proteins to DNA during high-speed replication							OG0001191	Part of the energy-coupling factor (ECF) transporter complex CbiMNOQ involved in cobalt import		OG0002374	PD-(D/E)XK nuclease superfamily
OG0000317	Catalyzes the formation of isopentenyl diphosphate (IPP), the building block of all isoprenoids							OG0000293	Diphthamide							OG0000257	TatD related DNase							OG0000807	Protein of unknown function DUF116							OG0001148	4Fe-4S binding domain		OG0002370	COG0382 4-hydroxybenzoate polyprenyltransferase and related prenyltransferases
OG0000563	Converts cobyric acid to cobinamide by the addition of aminopropanol on the F carboxylic group							OG0000305	Structure-specific nuclease with 5'-flap endonuclease and 5'-3' exonuclease activities involved in DNA replication and repair. During DNA replication, cleaves the 5'-overhanging flap structure that is generated by displacement synthesis when DNA polymerase encounters the 5'-end of a downstream Okazaki fragment. Binds the unpaired 3'-DNA end and kinks the DNA to facilitate 5' cleavage specificity.…							OG0001220	-							OG0000936	Catalyzes the ATP-dependent amidation of the two carboxylate groups at positions a and c of cobyrinate, using either L-glutamine or ammonia as the nitrogen source. Involved in the biosynthesis of the unique nickel-containing tetrapyrrole coenzyme F430, the prosthetic group of methyl-coenzyme M reductase (MCR), which plays a key role in methanogenesis and anaerobic methane oxidation. Catalyzes the…							OG0000621	Ribonucleoside-triphosphate reductase		OG0002368	response regulator, receiver
OG0000286	Involved in the biosynthesis of the central metabolite phospho-alpha-D-ribosyl-1-pyrophosphate (PRPP) via the transfer of pyrophosphoryl group from ATP to 1-hydroxyl of ribose-5-phosphate (Rib-5-P)							OG0000128	Belongs to the peptidase M24B family							OG0000258	Catalyzes the sequential condensation of isopentenyl diphosphate (IPP) with geranylgeranyl diphosphate (GGPP) to yield (2Z,6Z,10Z,14Z,18Z,22Z,26Z,30E,34E,38E)-undecaprenyl diphosphate (tritrans,heptacis-UPP). It is probably the precursor of glycosyl carrier lipids							OG0000390	Part of ribonuclease P, a protein complex that generates mature tRNA molecules by cleaving their 5'-ends							OG0000246	Removes the N-terminal methionine from nascent proteins. The N-terminal methionine is often cleaved when the second residue in the primary sequence is small and uncharged (Met-Ala-, Cys, Gly, Pro, Ser, Thr, or Val)		OG0002367	tetratricopeptide
OG0000288	Broad-specificity nucleoside monophosphate (NMP) kinase that catalyzes the reversible transfer of the terminal phosphate group between nucleoside triphosphates and monophosphates							OG0000208	haloacid dehalogenase-like hydrolase							OG0000727	IGPS catalyzes the conversion of PRFAR and glutamine to IGP, AICAR and glutamate. The HisF subunit catalyzes the cyclization activity that produces IGP and AICAR from PRFAR using the ammonia provided by the HisH subunit							OG0000555	PRC-barrel domain							OG0000068	Catalyzes the ATP- and formate-dependent formylation of 5-aminoimidazole-4-carboxamide-1-beta-d-ribofuranosyl 5'- monophosphate (AICAR) to 5-formaminoimidazole-4-carboxamide-1- beta-d-ribofuranosyl 5'-monophosphate (FAICAR) in the absence of folates		OG0002337	-
OG0000295	NOSIC (NUC001) domain							OG0000253	Releases the supercoiling and torsional tension of DNA, which is introduced during the DNA replication and transcription, by transiently cleaving and rejoining one strand of the DNA duplex. Introduces a single-strand break via transesterification at a target site in duplex DNA. The scissile phosphodiester is attacked by the catalytic tyrosine of the enzyme, resulting in the formation of a DNA-(5'…							OG0000277	TIGRFAM dihydropteroate synthase-related protein							OG0000739	TatD related DNase							OG0001172	AMP-binding enzyme C-terminal domain		OG0002336	HAD-hyrolase-like
OG0000316	Involved in the biosynthesis of isoprenoids. Catalyzes the 1,3-allylic rearrangement of the homoallylic substrate isopentenyl (IPP) to its allylic isomer, dimethylallyl diphosphate (DMAPP)							OG0000964	Allows the formation of correctly charged Gln-tRNA(Gln) through the transamidation of misacylated Glu-tRNA(Gln) in organisms which lack glutaminyl-tRNA synthetase. The reaction takes place in the presence of glutamine and ATP through an activated gamma-phospho-Glu-tRNA(Gln)							OG0000977	Precorrin-2 C20-methyltransferase							OG0000233	DNA-dependent ATPase and 3'-5' DNA helicase that may be involved in repair of stalled replication forks							OG0001268	ABC1 family		OG0002331	methyltransferase activity
OG0000321	amino acids such as valine, to avoid such errors it has two additional distinct tRNA(Ile)-dependent editing activities. One activity is designated as 'pretransfer' editing and involves the hydrolysis of activated Val-AMP. The other activity is designated 'posttransfer' editing and involves deacylation of mischarged Val-tRNA(Ile)							OG0000257	TatD related DNase							OG0000895	Uncharacterized protein conserved in archaea (DUF2098)							OG0000875	ATP-grasp domain							OG0000244	-		OG0002330	Alpha/beta hydrolase family
OG0000327	RNA polymerase that catalyzes the synthesis of short RNA molecules used as primers for DNA polymerase during DNA replication. Also part of the exosome, which is a complex involved in RNA degradation. Acts as a poly(A)-binding protein that enhances the interaction between heteropolymeric, adenine-rich transcripts and the exosome							OG0000917	Sulfopyruvate decarboxylase, beta subunit							OG0000917	Sulfopyruvate decarboxylase, beta subunit							OG0000126	PFAM Uncharacterised protein family UPF0047							OG0001905	Peptidase S24-like		OG0002329	COG1331 Highly conserved protein containing a thioredoxin domain
OG0000328	Catalyzes the reversible phosphorylation of UMP to UDP							OG0000239	Involved in DNA repair and in homologous recombination. Binds and assemble on single-stranded DNA to form a nucleoprotein filament. Hydrolyzes ATP in a ssDNA-dependent manner and promotes DNA strand exchange between homologous DNA molecules							OG0000994	Belongs to the UPF0280 family							OG0000231	General factor that plays a role in the activation of archaeal genes transcribed by RNA polymerase. Binds specifically to the TATA box promoter element which lies close to the position of transcription initiation							OG0000105	Belongs to the MCM family		OG0002295	Ferredoxin thioredoxin reductase catalytic beta chain
OG0000332	Formation of pseudouridine at positions 38, 39 and 40 in the anticodon stem and loop of transfer RNAs							OG0000836	argininosuccinate lyase							OG0000105	Belongs to the MCM family							OG0000930	Integral membrane protein DUF106							OG0000103	Catalyzes the deamination of 5'-deoxyadenosine into 5'- deoxyinosine. May be involved in the recycling of 5'- deoxyadenosine, whereupon the 5'-deoxyribose moiety of 5'- deoxyinosine is further metabolized to deoxyhexoses used for the biosynthesis of aromatic amino acids in methanogens. Is also able to deaminate 5-methylthioadenosine, S-adenosyl-L-homocysteine and adenosine to a small extent		OG0002294	Uncharacterized protein conserved in archaea (DUF2226)
OG0000333	archaeal Zn-finger protein							OG0000261	Involved in the catabolism of quinolinic acid (QA)							OG0000921	prephenate dehydrogenase							OG0000766	PDGLE domain							OG0000960	methanogen marker protein 4		OG0002293	tetratricopeptide
OG0000335	May be involved in maturation of the 30S ribosomal subunit							OG0000291	Patch-forming domain C2 of tRNA-guanine transglycosylase							OG0000301	Catalyzes the GTP-dependent ribosomal translocation step during translation elongation. During this step, the ribosome changes from the pre-translocational (PRE) to the post- translocational (POST) state as the newly formed A-site-bound peptidyl-tRNA and P-site-bound deacylated tRNA move to the P and E sites, respectively. Catalyzes the coordinated movement of the two tRNA molecules, the mRNA and…							OG0000851	Catalyzes the methylation of C-15 in cobalt-precorrin-6B followed by the decarboxylation of C-12 to form cobalt-precorrin- 7							OG0000201	Belongs to the archaeal rpoM eukaryotic RPA12 RPB9 RPC11 RNA polymerase family		OG0002292	Protein of unknown function (DUF2769)
OG0000342	Deoxyhypusine synthase							OG0000299	Catalyzes the attachment of alanine to tRNA(Ala) in a two-step reaction alanine is first activated by ATP to form Ala- AMP and then transferred to the acceptor end of tRNA(Ala). Also edits incorrectly charged Ser-tRNA(Ala) and Gly-tRNA(Ala) via its editing domain							OG0000625	Belongs to the aspartokinase family							OG0001028	S-adenosyl-L-methionine-dependent methyltransferase							OG0000637	Protein of unknown function DUF45		OG0002291	-
OG0000343	Pfam:DUF59							OG0000304	Flavin prenyltransferase that catalyzes the synthesis of the prenylated FMN cofactor (prenyl-FMN) for 4-hydroxy-3- polyprenylbenzoic acid decarboxylase UbiD. The prenyltransferase is metal-independent and links a dimethylallyl moiety from dimethylallyl monophosphate (DMAP) to the flavin N5 and C6 atoms of FMN							OG0000314	Belongs to the dCTP deaminase family							OG0000318	Could be responsible for synthesis of pseudouridine from uracil-55 in the psi GC loop of transfer RNAs							OG0001480	PFAM Endonuclease Exonuclease phosphatase		OG0002289	PFAM 5-formyltetrahydrofolate cyclo-ligase
OG0000347	Lysine methyltransferase							OG0000315	Probably involved in the biogenesis of the ribosome							OG0000350	Possesses two activities a DNA synthesis (polymerase) and an exonucleolytic activity that degrades single-stranded DNA in the 3' to 5' direction. Has a template-primer preference which is characteristic of a replicative DNA polymerase							OG0000244	-							OG0001256	Protein of unknown function (DUF4012)		OG0002286	Fusaric acid resistance protein-like
OG0000348	eIF-2 functions in the early steps of protein synthesis by forming a ternary complex with GTP and initiator tRNA							OG0000400	Binds to 23S rRNA. Forms part of two intersubunit bridges in the 70S ribosome							OG0000284	Kinase binding protein CGI-121							OG0000287	Probably plays a role in a hydrogenase nickel cofactor insertion step							OG0000814	Methanogenesis marker protein 5		OG0002261	DNA alkylation repair enzyme
OG0000349	PAC2 family							OG0000462	Catalyzes the transfer of a ribosyl phosphate group from 5-phosphoribose 1-diphosphate to orotate, leading to the formation of orotidine monophosphate (OMP)							OG0000142	Glutaredoxin							OG0000069	secretion system protein							OG0000248	Pyridine nucleotide-disulphide oxidoreductase		OG0002260	PFAM Cytochrome C biogenesis protein transmembrane region
OG0000351	Class II aldolase							OG0000583	Catalyzes amidations at positions B, D, E, and G on adenosylcobyrinic A,C-diamide. NH(2) groups are provided by glutamine, and one molecule of ATP is hydrogenolyzed for each amidation							OG0000147	Signal peptidase							OG0000917	Sulfopyruvate decarboxylase, beta subunit							OG0000226	Acetyltransferase		OG0002258	Uncharacterised ArCR, COG2043
OG0000353	tRNA methyltransferase complex GCD14 subunit							OG0000266	Gar1/Naf1 RNA binding region							OG0000237	Exchanges the guanine residue with 7-cyano-7- deazaguanine (preQ0) at position 15 in the dihydrouridine loop (D- loop) of archaeal tRNAs							OG0000105	Belongs to the MCM family							OG0000936	Catalyzes the ATP-dependent amidation of the two carboxylate groups at positions a and c of cobyrinate, using either L-glutamine or ammonia as the nitrogen source. Involved in the biosynthesis of the unique nickel-containing tetrapyrrole coenzyme F430, the prosthetic group of methyl-coenzyme M reductase (MCR), which plays a key role in methanogenesis and anaerobic methane oxidation. Catalyzes the…		OG0002257	Nitrite and sulphite reductase 4Fe-4S domain
OG0000358	Catalyzes two subsequent steps in gluconeogenesis the aldol condensation of dihydroxyacetone phosphate (DHAP) and glyceraldehyde-3-phosphate (GA3P) to fructose-1,6-bisphosphate (FBP), and the dephosphorylation of FBP to fructose-6-phosphate (F6P)							OG0000272	Catalyzes the conversion of dihydroorotate to orotate							OG0000890	Belongs to the LarC family							OG0000085	Essential cell division protein that forms a contractile ring structure (Z ring) at the future cell division site. The regulation of the ring assembly controls the timing and the location of cell division. One of the functions of the FtsZ ring is to recruit other cell division proteins to the septum to produce a new cell wall between the dividing cells. Binds GTP and shows GTPase activity							OG0001543	MTH538 TIR-like domain (DUF1863)		OG0002256	LexA-binding, inner membrane-associated putative hydrolase
OG0000361	Forms part of the ribosomal stalk, playing a central role in the interaction of the ribosome with GTP-bound translation factors							OG0000278	Belongs to the V-ATPase 116 kDa subunit family							OG0001419	PFAM 4Fe-4S ferredoxin, iron-sulfur binding domain protein							OG0000254	C-terminal region of MMR_HSR1 domain							OG0001363	Bacterial PH domain		OG0002221	PFAM ABC transporter, ATPase
OG0000362	Binds directly to 23S rRNA. Probably involved in E site tRNA release							OG0000292	TIGRFAM asparagine synthase (glutamine-hydrolyzing)							OG0000097	D-isomer specific 2-hydroxyacid dehydrogenase							OG0000275	DNA ligase that seals nicks in double-stranded DNA during DNA replication, DNA recombination and DNA repair							OG0000661	Formylmethanofuran dehydrogenase, subunit B		OG0002220	4Fe-4S ferredoxin iron-sulfur binding domain
OG0000363	Serine threonine protein kinase							OG0000294	PFAM PHP domain protein							OG0000634	UTP-glucose-1-phosphate uridylyltransferase							OG0000876	Ribonuclease R winged-helix domain							OG0001267	-		OG0002218	PFAM YHS domain
OG0000364	Relaxes both positive and negative superturns and exhibits a strong decatenase activity							OG0000298	Domain of unknown function (DUF814)							OG0000269	May play a key role in the regulation of the intracellular concentration of adenosylhomocysteine							OG0000262	Possesses two activities a DNA synthesis (polymerase) and an exonucleolytic activity that degrades single-stranded DNA in the 3'- to 5'-direction. Has a template-primer preference which is characteristic of a replicative DNA polymerase							OG0001286	-		OG0002217	regulatory protein, arsR
OG0000366	PIN domain of ribonuclease							OG0000308	Produces ATP from ADP in the presence of a proton gradient across the membrane							OG0001374	Related to UDP-N-acetylglucosamine LPS N-acetylglucosamine transferase							OG0000280	glycyl-tRNA synthetase							OG0000306	6-O-methylguanine DNA methyltransferase, DNA binding domain		OG0002209	GPR1 FUN34 yaaH family
OG0000369	Belongs to the phosphoglycerate kinase family							OG0000313	ZPR1 zinc-finger domain							OG0000322	Uncharacterized ACR, COG1430							OG0000285	methylase							OG0000785	formylmethanofuran dehydrogenase, subunit C		OG0002208	PFAM UbiA prenyltransferase
OG0000371	Participates in transcription termination							OG0000320	Could be responsible for synthesis of pseudouridine from uracil-13 in transfer RNAs							OG0000323	3-octaprenyl-4-hydroxybenzoate carboxy-lyase							OG0000802	Part of a heterotetrameric complex that catalyzes the two-step biosynthesis of anthranilate, an intermediate in the biosynthesis of L-tryptophan. In the first step, the glutamine- binding beta subunit (TrpG) of anthranilate synthase (AS) provides the glutamine amidotransferase activity which generates ammonia as a substrate that, along with chorismate, is used in the second step, catalyzed by the…							OG0000090	Stabilizes TBP binding to an archaeal box-A promoter. Also responsible for recruiting RNA polymerase II to the pre- initiation complex (DNA-TBP-TFIIB)		OG0002186	-
OG0000373	N2,N2-dimethylguanosine tRNA methyltransferase							OG0000324	Pheromone shutdown							OG0000344	AAA domain							OG0000256	GHMP kinases N terminal domain							OG0001033	Uncharacterized protein conserved in archaea (DUF2099)		OG0002179	Family of unknown function (DUF5400)
OG0000375	The natural substrate for this enzyme may be peptidyl- tRNAs which drop off the ribosome during protein synthesis							OG0000536	Part of the phosphoribosylformylglycinamidine synthase complex involved in the purines biosynthetic pathway. Catalyzes the ATP-dependent conversion of formylglycinamide ribonucleotide (FGAR) and glutamine to yield formylglycinamidine ribonucleotide (FGAM) and glutamate. The FGAM synthase complex is composed of three subunits. PurQ produces an ammonia molecule by converting glutamine to glutamate.…							OG0000862	Catalyzes the reversible reduction of methylene-H(4)MPT to methyl-H(4)MPT							OG0000293	Diphthamide							OG0000191	Radical SAM superfamily		OG0002178	PFAM Sulfate transporter
OG0000376	Produces ATP from ADP in the presence of a proton gradient across the membrane							OG0000797	Belongs to the acetylglutamate kinase family. ArgB subfamily							OG0000226	Acetyltransferase							OG0000305	Structure-specific nuclease with 5'-flap endonuclease and 5'-3' exonuclease activities involved in DNA replication and repair. During DNA replication, cleaves the 5'-overhanging flap structure that is generated by displacement synthesis when DNA polymerase encounters the 5'-end of a downstream Okazaki fragment. Binds the unpaired 3'-DNA end and kinks the DNA to facilitate 5' cleavage specificity.…							OG0000145	Site-specific tyrosine recombinase, which acts by catalyzing the cutting and rejoining of the recombining DNA molecules		OG0002177	PFAM polysaccharide biosynthesis protein
OG0000378	Produces ATP from ADP in the presence of a proton gradient across the membrane							OG0000774	Involved in the biosynthesis of the chorismate, which leads to the biosynthesis of aromatic amino acids. Catalyzes the reversible NADPH linked reduction of 3-dehydroshikimate (DHSA) to yield shikimate (SA)							OG0001033	Uncharacterized protein conserved in archaea (DUF2099)							OG0000836	argininosuccinate lyase							OG0000653	Coenzyme F420-reducing hydrogenase, delta subunit		OG0002145	Ribonuclease III family
OG0000379	Produces ATP from ADP in the presence of a proton gradient across the membrane							OG0000625	Belongs to the aspartokinase family							OG0000263	Replication factor-A C terminal domain							OG0000901	methanogenesis marker protein 1							OG0001028	S-adenosyl-L-methionine-dependent methyltransferase		OG0002144	Asparagine synthase, glutamine-hydrolyzing
OG0000384	PFAM ExsB family protein							OG0000901	methanogenesis marker protein 1							OG0000306	6-O-methylguanine DNA methyltransferase, DNA binding domain							OG0000898	AIR carboxylase							OG0000886	Acetolactate synthase, small subunit		OG0002120	Pyridoxamine 5'-phosphate
OG0000385	Belongs to the eukaryotic ribosomal protein eS24 family							OG0000898	AIR carboxylase							OG0000248	Pyridine nucleotide-disulphide oxidoreductase							OG0000942	TIGRFAM Cobalamin (vitamin B12) biosynthesis CobM CbiF, precorrin-4 C11-methyltransferase, core							OG0000303	amino acids such as threonine, to avoid such errors, it has a posttransfer editing activity that hydrolyzes mischarged Thr-tRNA(Val) in a tRNA-dependent manner		OG0002115	corrinoid protein
OG0000387	Belongs to the class-I aminoacyl-tRNA synthetase family							OG0000277	TIGRFAM dihydropteroate synthase-related protein							OG0000418	4Fe-4S single cluster domain							OG0000654	ParB-like nuclease domain							OG0000207	Catalyzes two steps in the biosynthesis of coenzyme A. In the first step cysteine is conjugated to 4'-phosphopantothenate to form 4-phosphopantothenoylcysteine, in the latter compound is decarboxylated to form 4'-phosphopantotheine		OG0002114	PFAM DsrE family protein
OG0000388	Part of ribonuclease P, a protein complex that generates mature tRNA molecules by cleaving their 5'-ends							OG0000284	Kinase binding protein CGI-121							OG0001286	-							OG0000261	Involved in the catabolism of quinolinic acid (QA)							OG0001343	ATP binding to DnaK triggers the release of the substrate protein, thus completing the reaction cycle. Several rounds of ATP-dependent interactions between DnaJ, DnaK and GrpE are required for fully efficient folding. Also involved, together with DnaK and GrpE, in the DNA replication of plasmids through activation of initiation proteins		OG0002112	Belongs to the peptidase M50B family
OG0000389	Belongs to the HMG-CoA reductase family							OG0000112	ferredoxin oxidoreductase							OG0000688	Non-catalytic component of the exosome, which is a complex involved in RNA degradation. Increases the RNA binding and the efficiency of RNA degradation. Confers strong poly(A) specificity to the exosome							OG0000291	Patch-forming domain C2 of tRNA-guanine transglycosylase							OG0000923	Radical SAM		OG0002087	PFAM D12 class N6 adenine-specific DNA methyltransferase
OG0000395	One of the primary rRNA binding proteins, it binds directly to 16S rRNA where it nucleates assembly of the body of the 30S subunit							OG0000154	Dihydroorotate dehydrogenase							OG0000069	secretion system protein							OG0000299	Catalyzes the attachment of alanine to tRNA(Ala) in a two-step reaction alanine is first activated by ATP to form Ala- AMP and then transferred to the acceptor end of tRNA(Ala). Also edits incorrectly charged Ser-tRNA(Ala) and Gly-tRNA(Ala) via its editing domain							OG0000922	carboxymuconolactone decarboxylase		OG0002086	phosphatidylserine decarboxylase
OG0000397	Belongs to the archaeal adenylate kinase family							OG0000762	Catalyzes the transfer of the enolpyruvyl moiety of phosphoenolpyruvate (PEP) to the 5-hydroxyl of shikimate-3- phosphate (S3P) to produce enolpyruvyl shikimate-3-phosphate and inorganic phosphate							OG0000068	Catalyzes the ATP- and formate-dependent formylation of 5-aminoimidazole-4-carboxamide-1-beta-d-ribofuranosyl 5'- monophosphate (AICAR) to 5-formaminoimidazole-4-carboxamide-1- beta-d-ribofuranosyl 5'-monophosphate (FAICAR) in the absence of folates							OG0000304	Flavin prenyltransferase that catalyzes the synthesis of the prenylated FMN cofactor (prenyl-FMN) for 4-hydroxy-3- polyprenylbenzoic acid decarboxylase UbiD. The prenyltransferase is metal-independent and links a dimethylallyl moiety from dimethylallyl monophosphate (DMAP) to the flavin N5 and C6 atoms of FMN							OG0000162	Domain of unknown function DUF87		OG0002084	Catalyzes the NAD( )-dependent oxidative deamination of L-alanine to pyruvate, and the reverse reaction, the reductive amination of pyruvate
OG0000398	This is one of the proteins that binds and probably mediates the attachment of the 5S RNA into the large ribosomal subunit, where it forms part of the central protuberance							OG0000148	Imidazole acetol-phosphate transaminase							OG0000942	TIGRFAM Cobalamin (vitamin B12) biosynthesis CobM CbiF, precorrin-4 C11-methyltransferase, core							OG0000315	Probably involved in the biogenesis of the ribosome							OG0000854	Part of a complex that catalyzes the formation of methyl-coenzyme M and tetrahydromethanopterin from coenzyme M and methyl-tetrahydromethanopterin. This is an energy-conserving, sodium-ion translocating step. MtrH catalyzes the transfer of the methyl group from methyl-tetrahydromethanopterin to the corrinoid prosthetic group of MtrA		OG0002083	-
OG0000399	binds to the 23S rRNA							OG0000247	DNA-dependent RNA polymerase catalyzes the transcription of DNA into RNA using the four ribonucleoside triphosphates as substrates							OG0000936	Catalyzes the ATP-dependent amidation of the two carboxylate groups at positions a and c of cobyrinate, using either L-glutamine or ammonia as the nitrogen source. Involved in the biosynthesis of the unique nickel-containing tetrapyrrole coenzyme F430, the prosthetic group of methyl-coenzyme M reductase (MCR), which plays a key role in methanogenesis and anaerobic methane oxidation. Catalyzes the…							OG0000400	Binds to 23S rRNA. Forms part of two intersubunit bridges in the 70S ribosome							OG0000942	TIGRFAM Cobalamin (vitamin B12) biosynthesis CobM CbiF, precorrin-4 C11-methyltransferase, core		OG0002082	PFAM Cupin
OG0000401	Protein S19 forms a complex with S13 that binds strongly to the 16S ribosomal RNA							OG0000198	Molecular chaperone capable of stabilizing a range of proteins. Seems to fulfill an ATP-independent, HSP70-like function in archaeal de novo protein folding							OG0000394	Catalyzes the attachment of glutamate to tRNA(Glu) in a two-step reaction glutamate is first activated by ATP to form Glu-AMP and then transferred to the acceptor end of tRNA(Glu)							OG0000462	Catalyzes the transfer of a ribosyl phosphate group from 5-phosphoribose 1-diphosphate to orotate, leading to the formation of orotidine monophosphate (OMP)							OG0000337	Prenyltransferase that catalyzes the transfer of the geranylgeranyl moiety of geranylgeranyl diphosphate (GGPP) to the C2 hydroxyl of (S)-3-O-geranylgeranylglyceryl phosphate (GGGP). This reaction is the second ether-bond-formation step in the biosynthesis of archaeal membrane lipids		OG0002079	Rhodanese Homology Domain
OG0000402	Belongs to the class-I aminoacyl-tRNA synthetase family							OG0000302	This protein promotes the GTP-dependent binding of aminoacyl-tRNA to the A-site of ribosomes during protein biosynthesis							OG0000762	Catalyzes the transfer of the enolpyruvyl moiety of phosphoenolpyruvate (PEP) to the 5-hydroxyl of shikimate-3- phosphate (S3P) to produce enolpyruvyl shikimate-3-phosphate and inorganic phosphate							OG0000583	Catalyzes amidations at positions B, D, E, and G on adenosylcobyrinic A,C-diamide. NH(2) groups are provided by glutamine, and one molecule of ATP is hydrogenolyzed for each amidation							OG0000365	Belongs to the glyceraldehyde-3-phosphate dehydrogenase family		OG0002054	PFAM cobalamin synthesis protein P47K
OG0000403	Domain present in PSD-95, Dlg, and ZO-1/2.							OG0000212	Catalyzes the condensation of (S)-aspartate-beta- semialdehyde (S)-ASA and pyruvate to 4-hydroxy- tetrahydrodipicolinate (HTPA)							OG0000236	DNA repair enzyme that has both DNA N-glycosylase activity and AP-lyase activity. The DNA N-glycosylase activity releases various damaged pyrimidines from DNA by cleaving the N- glycosidic bond, leaving an AP (apurinic apyrimidinic) site. The AP-lyase activity cleaves the phosphodiester bond 3' to the AP site by a beta-elimination, leaving a 3'-terminal unsaturated sugar and a product with a term…							OG0000337	Prenyltransferase that catalyzes the transfer of the geranylgeranyl moiety of geranylgeranyl diphosphate (GGPP) to the C2 hydroxyl of (S)-3-O-geranylgeranylglyceryl phosphate (GGGP). This reaction is the second ether-bond-formation step in the biosynthesis of archaeal membrane lipids							OG0000642	Catalyzes the reversible interconversion of serine and glycine with tetrahydromethanopterin (H4MPT) serving as the one- carbon carrier. Also exhibits a pteridine-independent aldolase activity toward beta-hydroxyamino acids, producing glycine and aldehydes, via a retro-aldol mechanism		OG0002053	PFAM ABC transporter related
OG0000564	Phosphoribosylformylglycinamidine cyclo-ligase							OG0000163	phosphohydrolase							OG0000956	Catalyzes the reversible interconversion of 5-formyl- H(4)MPT to methenyl-H(4)MPT(							OG0000365	Belongs to the glyceraldehyde-3-phosphate dehydrogenase family							OG0001539	-		OG0002046	Domain of unknown function (DUF365)
OG0000567	Phosphoribosylglycinamide synthetase, ATP-grasp (A) domain							OG0000260	TIGRFAM 2-oxoacid acceptor oxidoreductase, gamma subunit, pyruvate 2-ketoisovalerate							OG0000126	PFAM Uncharacterised protein family UPF0047							OG0000266	Gar1/Naf1 RNA binding region							OG0001540	PFAM Sugar isomerase (SIS)		OG0002033	Pyridine nucleotide-disulphide oxidoreductase, dimerisation domain
OG0000622	Fumarate hydratase (Fumerase)							OG0000282	Belongs to the RtcB family							OG0000739	TatD related DNase							OG0000642	Catalyzes the reversible interconversion of serine and glycine with tetrahydromethanopterin (H4MPT) serving as the one- carbon carrier. Also exhibits a pteridine-independent aldolase activity toward beta-hydroxyamino acids, producing glycine and aldehydes, via a retro-aldol mechanism							OG0001428	Mur ligase		OG0002032	PFAM Fe-S cluster domain protein
OG0000579	Anion-transporting ATPase							OG0000300	Endonuclease that specifically degrades the RNA of RNA- DNA hybrids							OG0000231	General factor that plays a role in the activation of archaeal genes transcribed by RNA polymerase. Binds specifically to the TATA box promoter element which lies close to the position of transcription initiation							OG0000967	DNA polymerase beta domain protein region							OG0001194	synthetase		OG0002030	PFAM glutamate synthase alpha subunit
OG0000394	Catalyzes the attachment of glutamate to tRNA(Glu) in a two-step reaction glutamate is first activated by ATP to form Glu-AMP and then transferred to the acceptor end of tRNA(Glu)							OG0000311	Large family of predicted nucleotide-binding domains							OG0000930	Integral membrane protein DUF106							OG0000994	Belongs to the UPF0280 family							OG0000900	PFAM amino acid-binding ACT domain protein		OG0002024	Methyltransferase MtaA
OG0000319	Catalyzes the ATP-dependent amidation of deamido-NAD to form NAD. Uses ammonia as a nitrogen source							OG0000232	Catalyzes the phosphorylation of (R)-mevalonate (MVA) to (R)-mevalonate 5-phosphate (MVAP). Functions in the mevalonate (MVA) pathway leading to isopentenyl diphosphate (IPP), a key precursor for the biosynthesis of isoprenoid compounds such as archaeal membrane lipids							OG0000318	Could be responsible for synthesis of pseudouridine from uracil-55 in the psi GC loop of transfer RNAs							OG0000625	Belongs to the aspartokinase family							OG0000961	Belongs to the class-III pyridoxal-phosphate-dependent aminotransferase family. HemL subfamily		OG0001990	Nucleic acid binding, OB-fold, tRNA helicase-type
OG0000331	ATPase which is responsible for recognizing, binding, unfolding and translocation of substrate proteins into the archaeal 20S proteasome core particle. Is essential for opening the gate of the 20S proteasome via an interaction with its C- terminus, thereby allowing substrate entry and access to the site of proteolysis. Thus, the C-termini of the proteasomal ATPase function like a 'key in a lock' …							OG0000289	Binds to the 50S ribosomal subunit and prevents its association with the 30S ribosomal subunit to form the 70S initiation complex							OG0000713	Has ATPase and non-specific DNA-binding activities							OG0000793	PFAM Chorismate mutase, type II							OG0001807	PFAM Class III signal peptide		OG0001982	PFAM phosphatidate cytidylyltransferase
OG0000549	Belongs to the eukaryotic ribosomal protein eL40 family							OG0000290	Belongs to the class-II aminoacyl-tRNA synthetase family. Phe-tRNA synthetase alpha subunit type 2 subfamily							OG0000085	Essential cell division protein that forms a contractile ring structure (Z ring) at the future cell division site. The regulation of the ring assembly controls the timing and the location of cell division. One of the functions of the FtsZ ring is to recruit other cell division proteins to the septum to produce a new cell wall between the dividing cells. Binds GTP and shows GTPase activity							OG0000931	Transcriptional regulator							OG0000268	M42 glutamyl aminopeptidase		OG0001953	PFAM ABC-2 type transporter
OG0000590	Belongs to the UPF0173 family							OG0000307	Produces ATP from ADP in the presence of a proton gradient across the membrane. The archaeal alpha chain is a catalytic subunit							OG0000806	Pyridine nucleotide-disulphide oxidoreductase							OG0000941	Domain of unknown function (DUF749)							OG0000214	Part of the Rad50 Mre11 complex, which is involved in the early steps of DNA double-strand break (DSB) repair. The complex may facilitate opening of the processed DNA ends to aid in the recruitment of HerA and NurA. Rad50 controls the balance between DNA end bridging and DNA resection via ATP-dependent structural rearrangements of the Rad50 Mre11 complex		OG0001948	hydrolases or acyltransferases (alpha beta hydrolase superfamily)
OG0000372	Allows the formation of correctly charged Gln-tRNA(Gln) through the transamidation of misacylated Glu-tRNA(Gln) in organisms which lack glutaminyl-tRNA synthetase. The reaction takes place in the presence of glutamine and ATP through an activated gamma-phospho-Glu-tRNA(Gln). The GatDE system is specific for glutamate and does not act on aspartate							OG0000286	Involved in the biosynthesis of the central metabolite phospho-alpha-D-ribosyl-1-pyrophosphate (PRPP) via the transfer of pyrophosphoryl group from ATP to 1-hydroxyl of ribose-5-phosphate (Rib-5-P)							OG0000937	Metal dependent phosphohydrolases with conserved 'HD' motif.							OG0000257	TatD related DNase							OG0001383	-		OG0001943	Zinc dependent phospholipase C
OG0000330	Catalyzes the synthesis of GMP from XMP							OG0000288	Broad-specificity nucleoside monophosphate (NMP) kinase that catalyzes the reversible transfer of the terminal phosphate group between nucleoside triphosphates and monophosphates							OG0000337	Prenyltransferase that catalyzes the transfer of the geranylgeranyl moiety of geranylgeranyl diphosphate (GGPP) to the C2 hydroxyl of (S)-3-O-geranylgeranylglyceryl phosphate (GGGP). This reaction is the second ether-bond-formation step in the biosynthesis of archaeal membrane lipids							OG0000355	Protein of unknown function (DUF521)							OG0000014	Proton-conducting membrane transporter		OG0001942	Protein of unknown function (DUF2769)
OG0000370	DNA-dependent RNA polymerase catalyzes the transcription of DNA into RNA using the four ribonucleoside triphosphates as substrates							OG0000295	NOSIC (NUC001) domain							OG0000365	Belongs to the glyceraldehyde-3-phosphate dehydrogenase family							OG0001428	Mur ligase							OG0000964	Allows the formation of correctly charged Gln-tRNA(Gln) through the transamidation of misacylated Glu-tRNA(Gln) in organisms which lack glutaminyl-tRNA synthetase. The reaction takes place in the presence of glutamine and ATP through an activated gamma-phospho-Glu-tRNA(Gln)		OG0001900	PFAM CMP dCMP deaminase zinc-binding
OG0000270	Catalyzes a salvage reaction resulting in the formation of IMP that is energically less costly than de novo synthesis							OG0000312	Belongs to the class-II aminoacyl-tRNA synthetase family							OG0000642	Catalyzes the reversible interconversion of serine and glycine with tetrahydromethanopterin (H4MPT) serving as the one- carbon carrier. Also exhibits a pteridine-independent aldolase activity toward beta-hydroxyamino acids, producing glycine and aldehydes, via a retro-aldol mechanism							OG0000374	Protein-export membrane protein SecD							OG0000764	Catalyzes the anti-1,4-elimination of the C-3 phosphate and the C-6 proR hydrogen from 5-enolpyruvylshikimate-3-phosphate (EPSP) to yield chorismate, which is the branch point compound that serves as the starting substrate for the three terminal pathways of aromatic amino acid biosynthesis. This reaction introduces a second double bond into the aromatic ring system		OG0001897	Predicted membrane protein (DUF2142)
OG0000393	Plays an important role in the de novo pathway of purine nucleotide biosynthesis. Catalyzes the first committed step in the biosynthesis of AMP from IMP							OG0000316	Involved in the biosynthesis of isoprenoids. Catalyzes the 1,3-allylic rearrangement of the homoallylic substrate isopentenyl (IPP) to its allylic isomer, dimethylallyl diphosphate (DMAPP)							OG0000793	PFAM Chorismate mutase, type II							OG0000103	Catalyzes the deamination of 5'-deoxyadenosine into 5'- deoxyinosine. May be involved in the recycling of 5'- deoxyadenosine, whereupon the 5'-deoxyribose moiety of 5'- deoxyinosine is further metabolized to deoxyhexoses used for the biosynthesis of aromatic amino acids in methanogens. Is also able to deaminate 5-methylthioadenosine, S-adenosyl-L-homocysteine and adenosine to a small extent							OG0001546	-		OG0001856	family 28 C-terminal
OG0000368	Involved in the gluconeogenesis. Catalyzes stereospecifically the conversion of dihydroxyacetone phosphate (DHAP) to D-glyceraldehyde-3-phosphate (G3P)							OG0000317	Catalyzes the formation of isopentenyl diphosphate (IPP), the building block of all isoprenoids							OG0001028	S-adenosyl-L-methionine-dependent methyltransferase							OG0001284	ATP-grasp domain							OG0000250	Protein of unknown function DUF89		OG0001850	Sigma factor PP2C-like phosphatases
OG0000386	Belongs to the eukaryotic ribosomal protein eL15 family							OG0000321	amino acids such as valine, to avoid such errors it has two additional distinct tRNA(Ile)-dependent editing activities. One activity is designated as 'pretransfer' editing and involves the hydrolysis of activated Val-AMP. The other activity is designated 'posttransfer' editing and involves deacylation of mischarged Val-tRNA(Ile)							OG0000931	Transcriptional regulator							OG0001334	PFAM Glycosyl transferase family 4							OG0000613	Belongs to the CarB family		OG0001817	Conserved repeat domain
OG0000404	Belongs to the universal ribosomal protein uL16 family							OG0000327	RNA polymerase that catalyzes the synthesis of short RNA molecules used as primers for DNA polymerase during DNA replication. Also part of the exosome, which is a complex involved in RNA degradation. Acts as a poly(A)-binding protein that enhances the interaction between heteropolymeric, adenine-rich transcripts and the exosome							OG0000103	Catalyzes the deamination of 5'-deoxyadenosine into 5'- deoxyinosine. May be involved in the recycling of 5'- deoxyadenosine, whereupon the 5'-deoxyribose moiety of 5'- deoxyinosine is further metabolized to deoxyhexoses used for the biosynthesis of aromatic amino acids in methanogens. Is also able to deaminate 5-methylthioadenosine, S-adenosyl-L-homocysteine and adenosine to a small extent							OG0001081	Cobyric acid synthase							OG0000876	Ribonuclease R winged-helix domain		OG0001754	PFAM DNA polymerase beta domain protein region
OG0000296	Bifunctional enzyme that catalyzes the epimerization of the S- and R-forms of NAD(P)HX and the dehydration of the S-form of NAD(P)HX at the expense of ADP, which is converted to AMP. This allows the repair of both epimers of NAD(P)HX, a damaged form of NAD(P)H that is a result of enzymatic or heat-dependent hydration							OG0000328	Catalyzes the reversible phosphorylation of UMP to UDP							OG0000303	amino acids such as threonine, to avoid such errors, it has a posttransfer editing activity that hydrolyzes mischarged Thr-tRNA(Val) in a tRNA-dependent manner							OG0000598	Joins adenosylcobinamide-GDP and alpha-ribazole to generate adenosylcobalamin (Ado-cobalamin). Also synthesizes adenosylcobalamin 5'-phosphate from adenosylcobinamide-GDP and alpha-ribazole 5'-phosphate							OG0000128	Belongs to the peptidase M24B family		OG0001747	PFAM Uncharacterised conserved protein UCP006557, signal transduction
OG0000329	Belongs to the PdaD family							OG0000332	Formation of pseudouridine at positions 38, 39 and 40 in the anticodon stem and loop of transfer RNAs							OG0000239	Involved in DNA repair and in homologous recombination. Binds and assemble on single-stranded DNA to form a nucleoprotein filament. Hydrolyzes ATP in a ssDNA-dependent manner and promotes DNA strand exchange between homologous DNA molecules							OG0001136	PFAM Haloacid dehalogenase-like hydrolase							OG0000208	haloacid dehalogenase-like hydrolase		OG0001541	-
OG0000336	histone acetyltransferase							OG0000333	archaeal Zn-finger protein							OG0000247	DNA-dependent RNA polymerase catalyzes the transcription of DNA into RNA using the four ribonucleoside triphosphates as substrates							OG0000239	Involved in DNA repair and in homologous recombination. Binds and assemble on single-stranded DNA to form a nucleoprotein filament. Hydrolyzes ATP in a ssDNA-dependent manner and promotes DNA strand exchange between homologous DNA molecules							OG0000253	Releases the supercoiling and torsional tension of DNA, which is introduced during the DNA replication and transcription, by transiently cleaving and rejoining one strand of the DNA duplex. Introduces a single-strand break via transesterification at a target site in duplex DNA. The scissile phosphodiester is attacked by the catalytic tyrosine of the enzyme, resulting in the formation of a DNA-(5'…		OG0001477	4Fe-4S binding domain
OG0000339	Domain of unknown function (DUF1947)							OG0000335	May be involved in maturation of the 30S ribosomal subunit							OG0000960	methanogen marker protein 4							OG0000303	amino acids such as threonine, to avoid such errors, it has a posttransfer editing activity that hydrolyzes mischarged Thr-tRNA(Val) in a tRNA-dependent manner							OG0000181	Catalyzes the condensation of 4-aminobenzoate (pABA) with 5-phospho-alpha-D-ribose 1-diphosphate (PRPP) to produce beta-ribofuranosylaminobenzene 5'-phosphate (beta-RFA-P)		OG0001427	Uncharacterized protein conserved in archaea (DUF2100)
OG0000345	Pfam:DUF137							OG0000342	Deoxyhypusine synthase							OG0000302	This protein promotes the GTP-dependent binding of aminoacyl-tRNA to the A-site of ribosomes during protein biosynthesis							OG0001146	Domain of unknown function (DUF1611_N) Rossmann-like domain							OG0000297	Nucleotidase that shows phosphatase activity on nucleoside 5'-monophosphates		OG0001426	-
OG0000354	Involved in pre-rRNA and tRNA processing. Utilizes the methyl donor S-adenosyl-L-methionine to catalyze the site-specific 2'-hydroxyl methylation of ribose moieties in rRNA and tRNA. Site specificity is provided by a guide RNA that base pairs with the substrate. Methylation occurs at a characteristic distance from the sequence involved in base pairing with the guide RNA							OG0000343	Pfam:DUF59							OG0000331	ATPase which is responsible for recognizing, binding, unfolding and translocation of substrate proteins into the archaeal 20S proteasome core particle. Is essential for opening the gate of the 20S proteasome via an interaction with its C- terminus, thereby allowing substrate entry and access to the site of proteolysis. Thus, the C-termini of the proteasomal ATPase function like a 'key in a lock' …							OG0000960	methanogen marker protein 4							OG0000352	Involved in regulation of DNA replication		OG0001425	Catalyzes the attachment of O-phosphoserine (Sep) to tRNA(Cys)
OG0000359	Prenyltransferase that catalyzes the transfer of the geranylgeranyl moiety of geranylgeranyl diphosphate (GGPP) to the C3 hydroxyl of sn-glycerol-1-phosphate (G1P). This reaction is the first ether-bond-formation step in the biosynthesis of archaeal membrane lipids							OG0000347	Lysine methyltransferase							OG0000549	Belongs to the eukaryotic ribosomal protein eL40 family							OG0001191	Part of the energy-coupling factor (ECF) transporter complex CbiMNOQ involved in cobalt import							OG0000382	Protein of unknown function (DUF357)		OG0001417	PFAM Carboxymuconolactone decarboxylase
OG0000377	Produces ATP from ADP in the presence of a proton gradient across the membrane. The archaeal beta chain is a regulatory subunit							OG0000348	eIF-2 functions in the early steps of protein synthesis by forming a ternary complex with GTP and initiator tRNA							OG0000590	Belongs to the UPF0173 family							OG0000961	Belongs to the class-III pyridoxal-phosphate-dependent aminotransferase family. HemL subfamily							OG0000890	Belongs to the LarC family		OG0001382	TIGRFAM 2-oxoacid acceptor oxidoreductase, alpha subunit
OG0000381	HTH-type transcriptional regulatory protein							OG0000349	PAC2 family							OG0001146	Domain of unknown function (DUF1611_N) Rossmann-like domain							OG0000338	PFAM Haloacid dehalogenase-like hydrolase							OG0000097	D-isomer specific 2-hydroxyacid dehydrogenase		OG0001379	Converts O-phospho-L-seryl-tRNA(Cys) (Sep-tRNA(Cys)) to L-cysteinyl-tRNA(Cys) (Cys-tRNA(Cys))
OG0000383	RNase L inhibitor							OG0000351	Class II aldolase							OG0000897	Catalyzes the reversible reduction of methenyl- H(4)MPT( ) to methylene-H(4)MPT							OG0000277	TIGRFAM dihydropteroate synthase-related protein							OG0000243	Aminotransferase		OG0001365	Regulatory protein MarR
OG0000391	Part of the RFC clamp loader complex which loads the PCNA sliding clamp onto DNA							OG0000353	tRNA methyltransferase complex GCD14 subunit							OG0000961	Belongs to the class-III pyridoxal-phosphate-dependent aminotransferase family. HemL subfamily							OG0000921	prephenate dehydrogenase							OG0000274	Belongs to the class-I aminoacyl-tRNA synthetase family		OG0001364	CBS domain containing protein
OG0000392	Part of the RFC clamp loader complex which loads the PCNA sliding clamp onto DNA							OG0000358	Catalyzes two subsequent steps in gluconeogenesis the aldol condensation of dihydroxyacetone phosphate (DHAP) and glyceraldehyde-3-phosphate (GA3P) to fructose-1,6-bisphosphate (FBP), and the dephosphorylation of FBP to fructose-6-phosphate (F6P)							OG0000964	Allows the formation of correctly charged Gln-tRNA(Gln) through the transamidation of misacylated Glu-tRNA(Gln) in organisms which lack glutaminyl-tRNA synthetase. The reaction takes place in the presence of glutamine and ATP through an activated gamma-phospho-Glu-tRNA(Gln)							OG0000531	Catalyzes the ATP-dependent phosphorylation of thiamine- monophosphate (TMP) to form thiamine-pyrophosphate (TPP), the active form of vitamin B1							OG0000069	secretion system protein		OG0001352	PFAM RNA-metabolising metallo-beta-lactamase
OG0000396	Belongs to the eukaryotic ribosomal protein eL34 family							OG0000361	Forms part of the ribosomal stalk, playing a central role in the interaction of the ribosome with GTP-bound translation factors							OG0000216	Catalyzes the transfer of the AMP portion of ATP to flavin mononucleotide (FMN) to produce flavin adenine dinucleotide (FAD) coenzyme							OG0000216	Catalyzes the transfer of the AMP portion of ATP to flavin mononucleotide (FMN) to produce flavin adenine dinucleotide (FAD) coenzyme							OG0001224	Heat shock 70 kDa protein		OG0001350	malic enzyme
OG0000408	Directs the termination of nascent peptide synthesis (translation) in response to the termination codons UAA, UAG and UGA							OG0000362	Binds directly to 23S rRNA. Probably involved in E site tRNA release							OG0000128	Belongs to the peptidase M24B family							OG0000014	Proton-conducting membrane transporter							OG0000262	Possesses two activities a DNA synthesis (polymerase) and an exonucleolytic activity that degrades single-stranded DNA in the 3'- to 5'-direction. Has a template-primer preference which is characteristic of a replicative DNA polymerase		OG0001314	TIGRFAM 2-oxoacid acceptor oxidoreductase, beta subunit, pyruvate 2-ketoisovalerate
OG0000409	Functions by promoting the formation of the first peptide bond							OG0000363	Serine threonine protein kinase							OG0000208	haloacid dehalogenase-like hydrolase							OG0000977	Precorrin-2 C20-methyltransferase							OG0000280	glycyl-tRNA synthetase		OG0001304	Protein of unknown function (DUF1624)
OG0000410	Catalyzes the attachment of tyrosine to tRNA(Tyr) in a two-step reaction tyrosine is first activated by ATP to form Tyr- AMP and then transferred to the acceptor end of tRNA(Tyr)							OG0000364	Relaxes both positive and negative superturns and exhibits a strong decatenase activity							OG0000014	Proton-conducting membrane transporter							OG0000964	Allows the formation of correctly charged Gln-tRNA(Gln) through the transamidation of misacylated Glu-tRNA(Gln) in organisms which lack glutaminyl-tRNA synthetase. The reaction takes place in the presence of glutamine and ATP through an activated gamma-phospho-Glu-tRNA(Gln)							OG0000285	methylase		OG0001290	protein involved in the oxidation of intracellular sulfur
OG0000411	Catalyzes the synthesis of GMP from XMP							OG0000366	PIN domain of ribonuclease							OG0000253	Releases the supercoiling and torsional tension of DNA, which is introduced during the DNA replication and transcription, by transiently cleaving and rejoining one strand of the DNA duplex. Introduces a single-strand break via transesterification at a target site in duplex DNA. The scissile phosphodiester is attacked by the catalytic tyrosine of the enzyme, resulting in the formation of a DNA-(5'…							OG0000284	Kinase binding protein CGI-121							OG0000802	Part of a heterotetrameric complex that catalyzes the two-step biosynthesis of anthranilate, an intermediate in the biosynthesis of L-tryptophan. In the first step, the glutamine- binding beta subunit (TrpG) of anthranilate synthase (AS) provides the glutamine amidotransferase activity which generates ammonia as a substrate that, along with chorismate, is used in the second step, catalyzed by the…		OG0001283	-
OG0000412	NMD3 family							OG0000369	Belongs to the phosphoglycerate kinase family							OG0000272	Catalyzes the conversion of dihydroorotate to orotate							OG0000301	Catalyzes the GTP-dependent ribosomal translocation step during translation elongation. During this step, the ribosome changes from the pre-translocational (PRE) to the post- translocational (POST) state as the newly formed A-site-bound peptidyl-tRNA and P-site-bound deacylated tRNA move to the P and E sites, respectively. Catalyzes the coordinated movement of the two tRNA molecules, the mRNA and…							OG0001081	Cobyric acid synthase		OG0001274	Uncharacterized protein, homolog of nitrogen regulatory protein PII
OG0000413	eIF-2 functions in the early steps of protein synthesis by forming a ternary complex with GTP and initiator tRNA							OG0000371	Participates in transcription termination							OG0000278	Belongs to the V-ATPase 116 kDa subunit family							OG0000128	Belongs to the peptidase M24B family							OG0000272	Catalyzes the conversion of dihydroorotate to orotate		OG0001269	Domain of unknown function (DUF389)
OG0000415	Helix-turn-helix XRE-family like proteins							OG0000373	N2,N2-dimethylguanosine tRNA methyltransferase							OG0000292	TIGRFAM asparagine synthase (glutamine-hydrolyzing)							OG0000208	haloacid dehalogenase-like hydrolase							OG0000278	Belongs to the V-ATPase 116 kDa subunit family		OG0001258	-
OG0000417	Nucleolar GTP-binding protein 1 (NOG1)							OG0000375	The natural substrate for this enzyme may be peptidyl- tRNAs which drop off the ribosome during protein synthesis							OG0000294	PFAM PHP domain protein							OG0000253	Releases the supercoiling and torsional tension of DNA, which is introduced during the DNA replication and transcription, by transiently cleaving and rejoining one strand of the DNA duplex. Introduces a single-strand break via transesterification at a target site in duplex DNA. The scissile phosphodiester is attacked by the catalytic tyrosine of the enzyme, resulting in the formation of a DNA-(5'…							OG0000292	TIGRFAM asparagine synthase (glutamine-hydrolyzing)		OG0001247	Molybdopterin converting factor, small subunit
OG0000419	MiaB-like tRNA modifying enzyme, archaeal-type							OG0000376	Produces ATP from ADP in the presence of a proton gradient across the membrane							OG0000298	Domain of unknown function (DUF814)							OG0000272	Catalyzes the conversion of dihydroorotate to orotate							OG0000294	PFAM PHP domain protein		OG0001229	PFAM Dinitrogenase iron-molybdenum cofactor
OG0000420	CRS1_YhbY							OG0000378	Produces ATP from ADP in the presence of a proton gradient across the membrane							OG0000308	Produces ATP from ADP in the presence of a proton gradient across the membrane							OG0000278	Belongs to the V-ATPase 116 kDa subunit family							OG0000298	Domain of unknown function (DUF814)		OG0001228	PFAM transcriptional regulator PadR family protein
OG0000421	Belongs to the PDCD5 family							OG0000379	Produces ATP from ADP in the presence of a proton gradient across the membrane							OG0000313	ZPR1 zinc-finger domain							OG0000292	TIGRFAM asparagine synthase (glutamine-hydrolyzing)							OG0000308	Produces ATP from ADP in the presence of a proton gradient across the membrane		OG0001223	CRISPR-associated regulatory protein, DevR family
OG0000422	Belongs to the ribosomal protein L31e family							OG0000384	PFAM ExsB family protein							OG0000320	Could be responsible for synthesis of pseudouridine from uracil-13 in transfer RNAs							OG0000294	PFAM PHP domain protein							OG0000313	ZPR1 zinc-finger domain		OG0001206	TIGRFAM Small GTP-binding protein
OG0000423	Ribosomal protein LX							OG0000385	Belongs to the eukaryotic ribosomal protein eS24 family							OG0000324	Pheromone shutdown							OG0000298	Domain of unknown function (DUF814)							OG0000320	Could be responsible for synthesis of pseudouridine from uracil-13 in transfer RNAs		OG0001203	PFAM low molecular weight phosphotyrosine protein phosphatase
OG0000424	Thiolase, N-terminal domain							OG0000387	Belongs to the class-I aminoacyl-tRNA synthetase family							OG0000536	Part of the phosphoribosylformylglycinamidine synthase complex involved in the purines biosynthetic pathway. Catalyzes the ATP-dependent conversion of formylglycinamide ribonucleotide (FGAR) and glutamine to yield formylglycinamidine ribonucleotide (FGAM) and glutamate. The FGAM synthase complex is composed of three subunits. PurQ produces an ammonia molecule by converting glutamine to glutamate.…							OG0000308	Produces ATP from ADP in the presence of a proton gradient across the membrane							OG0000324	Pheromone shutdown		OG0001190	response regulator, receiver
OG0000425	Belongs to the UPF0219 family							OG0000388	Part of ribonuclease P, a protein complex that generates mature tRNA molecules by cleaving their 5'-ends							OG0000797	Belongs to the acetylglutamate kinase family. ArgB subfamily							OG0000313	ZPR1 zinc-finger domain							OG0000536	Part of the phosphoribosylformylglycinamidine synthase complex involved in the purines biosynthetic pathway. Catalyzes the ATP-dependent conversion of formylglycinamide ribonucleotide (FGAR) and glutamine to yield formylglycinamidine ribonucleotide (FGAM) and glutamate. The FGAM synthase complex is composed of three subunits. PurQ produces an ammonia molecule by converting glutamine to glutamate.…		OG0001177	Molybdopterin oxidoreductase Fe4S4 domain
OG0000427	Involved in targeting and insertion of nascent membrane proteins into the cytoplasmic membrane. Acts as a receptor for the complex formed by the signal recognition particle (SRP) and the ribosome-nascent chain (RNC)							OG0000389	Belongs to the HMG-CoA reductase family							OG0000774	Involved in the biosynthesis of the chorismate, which leads to the biosynthesis of aromatic amino acids. Catalyzes the reversible NADPH linked reduction of 3-dehydroshikimate (DHSA) to yield shikimate (SA)							OG0000320	Could be responsible for synthesis of pseudouridine from uracil-13 in transfer RNAs							OG0000774	Involved in the biosynthesis of the chorismate, which leads to the biosynthesis of aromatic amino acids. Catalyzes the reversible NADPH linked reduction of 3-dehydroshikimate (DHSA) to yield shikimate (SA)		OG0001176	membrane-associated Zn-dependent proteases 1
OG0000428	Ribosomal protein S8e							OG0000395	One of the primary rRNA binding proteins, it binds directly to 16S rRNA where it nucleates assembly of the body of the 30S subunit							OG0000903	Molydopterin dinucleotide binding domain							OG0000324	Pheromone shutdown							OG0000797	Belongs to the acetylglutamate kinase family. ArgB subfamily		OG0001173	Phosphatase that hydrolyzes non-canonical purine nucleotides such as XTP and ITP to their respective diphosphate derivatives. Probably excludes non-canonical purines from DNA precursor pool, thus preventing their incorporation into DNA and avoiding chromosomal lesions
OG0000429	TIGRFAM hydrogenase expression formation protein HypE							OG0000397	Belongs to the archaeal adenylate kinase family							OG0000938	Catalyzes the NADPH-dependent reduction of glutamyl- tRNA(Glu) to glutamate 1-semialdehyde (GSA)							OG0000536	Part of the phosphoribosylformylglycinamidine synthase complex involved in the purines biosynthetic pathway. Catalyzes the ATP-dependent conversion of formylglycinamide ribonucleotide (FGAR) and glutamine to yield formylglycinamidine ribonucleotide (FGAM) and glutamate. The FGAM synthase complex is composed of three subunits. PurQ produces an ammonia molecule by converting glutamine to glutamate.…							OG0000903	Molydopterin dinucleotide binding domain		OG0001147	ABC-type molybdate transport system periplasmic component
OG0000430	Involved in targeting and insertion of nascent membrane proteins into the cytoplasmic membrane. Binds directly to 7S RNA and mediates binding of the 54 kDa subunit of the SRP							OG0000398	This is one of the proteins that binds and probably mediates the attachment of the 5S RNA into the large ribosomal subunit, where it forms part of the central protuberance							OG0000939	Catalyzes the transfer of the 2-phospholactate moiety from lactyl (2) diphospho-(5')guanosine (LPPG) to 7,8-didemethyl- 8-hydroxy-5-deazariboflavin (FO) with the formation of the L- lactyl phosphodiester of 7,8-didemethyl-8-hydroxy-5- deazariboflavin (F420-0) and GMP							OG0000797	Belongs to the acetylglutamate kinase family. ArgB subfamily							OG0000938	Catalyzes the NADPH-dependent reduction of glutamyl- tRNA(Glu) to glutamate 1-semialdehyde (GSA)		OG0001137	Formate/nitrite transporter
OG0000433	Catalyzes the transfer of diphosphate from ATP to 6- hydroxymethyl-7,8-dihydropterin (6-HMD), leading to 6- hydroxymethyl-7,8-dihydropterin diphosphate (6-HMDP)							OG0000399	binds to the 23S rRNA							OG0000940	Uncharacterized protein conserved in archaea (DUF2117)							OG0000774	Involved in the biosynthesis of the chorismate, which leads to the biosynthesis of aromatic amino acids. Catalyzes the reversible NADPH linked reduction of 3-dehydroshikimate (DHSA) to yield shikimate (SA)							OG0000939	Catalyzes the transfer of the 2-phospholactate moiety from lactyl (2) diphospho-(5')guanosine (LPPG) to 7,8-didemethyl- 8-hydroxy-5-deazariboflavin (FO) with the formation of the L- lactyl phosphodiester of 7,8-didemethyl-8-hydroxy-5- deazariboflavin (F420-0) and GMP		OG0001135	-
OG0000434	Activates the tRNA-splicing ligase complex by facilitating the enzymatic turnover of catalytic subunit RtcB. Acts by promoting the guanylylation of RtcB, a key intermediate step in tRNA ligation. Can also alter the NTP specificity of RtcB such that ATP, dGTP or ITP is used efficiently							OG0000401	Protein S19 forms a complex with S13 that binds strongly to the 16S ribosomal RNA							OG0000831	reductase, subunit							OG0000903	Molydopterin dinucleotide binding domain							OG0000940	Uncharacterized protein conserved in archaea (DUF2117)		OG0001117	COG1881 Phospholipid-binding protein
OG0000435	Catalyzes the ATP-dependent amination of UTP to CTP with either L-glutamine or ammonia as the source of nitrogen. Regulates intracellular CTP levels through interactions with the four ribonucleotide triphosphates							OG0000402	Belongs to the class-I aminoacyl-tRNA synthetase family							OG0000112	ferredoxin oxidoreductase							OG0000938	Catalyzes the NADPH-dependent reduction of glutamyl- tRNA(Glu) to glutamate 1-semialdehyde (GSA)							OG0000687	Putative RNA methyltransferase		OG0001112	COG0123 Deacetylases, including yeast histone deacetylase and acetoin utilization protein
OG0000436	metal-binding-domain 4Fe-4S-binding-domain containing ABC transporter							OG0000403	Domain present in PSD-95, Dlg, and ZO-1/2.							OG0000154	Dihydroorotate dehydrogenase							OG0000939	Catalyzes the transfer of the 2-phospholactate moiety from lactyl (2) diphospho-(5')guanosine (LPPG) to 7,8-didemethyl- 8-hydroxy-5-deazariboflavin (FO) with the formation of the L- lactyl phosphodiester of 7,8-didemethyl-8-hydroxy-5- deazariboflavin (F420-0) and GMP							OG0001345	Predicted membrane protein (DUF2070)		OG0001110	PFAM transcriptional regulator PadR family protein
OG0000437	May function in recognizing stalled ribosomes, interact with stem-loop structures in stalled mRNA molecules, and effect endonucleolytic cleavage of the mRNA. May play a role in the release non-functional ribosomes and degradation of damaged mRNAs. Has endoribonuclease activity							OG0000563	Converts cobyric acid to cobinamide by the addition of aminopropanol on the F carboxylic group							OG0000148	Imidazole acetol-phosphate transaminase							OG0000940	Uncharacterized protein conserved in archaea (DUF2117)							OG0001351	PFAM Glycosyl transferase family 2		OG0001062	Phosphate transport regulator
OG0000438	Hydrogenase assembly chaperone hypC hupF							OG0000564	Phosphoribosylformylglycinamidine cyclo-ligase							OG0000198	Molecular chaperone capable of stabilizing a range of proteins. Seems to fulfill an ATP-independent, HSP70-like function in archaeal de novo protein folding							OG0000831	reductase, subunit							OG0001221	The UvrABC repair system catalyzes the recognition and processing of DNA lesions. UvrA is an ATPase and a DNA-binding protein. A damage recognition complex composed of 2 UvrA and 2 UvrB subunits scans DNA for abnormalities. When the presence of a lesion has been verified by UvrB, the UvrA molecules dissociate		OG0001060	-
OG0000439	Phenylalanyl-tRNA synthetase beta							OG0000567	Phosphoribosylglycinamide synthetase, ATP-grasp (A) domain							OG0000684	Belongs to the NiFe NiFeSe hydrogenase large subunit family							OG0000762	Catalyzes the transfer of the enolpyruvyl moiety of phosphoenolpyruvate (PEP) to the 5-hydroxyl of shikimate-3- phosphate (S3P) to produce enolpyruvyl shikimate-3-phosphate and inorganic phosphate							OG0001041	2-phosphosulpholactate phosphatase		OG0001058	PFAM Adenosine specific kinase
OG0000440	PFAM GTPase of							OG0000579	Anion-transporting ATPase							OG0000212	Catalyzes the condensation of (S)-aspartate-beta- semialdehyde (S)-ASA and pyruvate to 4-hydroxy- tetrahydrodipicolinate (HTPA)							OG0000112	ferredoxin oxidoreductase							OG0000283	thymidylate kinase		OG0001054	Fe-S protein PflX, homolog of pyruvate formate lyase activating
OG0000441	Specifically dimethylates two adjacent adenosines in the loop of a conserved hairpin near the 3'-end of 16S rRNA in the 30S particle. May play a critical role in biogenesis of 30S subunits							OG0000622	Fumarate hydratase (Fumerase)							OG0000282	Belongs to the RtcB family							OG0000154	Dihydroorotate dehydrogenase							OG0000591	Desulfoferrodoxin		OG0001044	PFAM 4Fe-4S ferredoxin, iron-sulfur binding domain protein
OG0000442	Responsible for synthesis of pseudouridine from uracil- 54 and uracil-55 in the psi GC loop of transfer RNAs							OG0000746	Catalyzes the sequential NAD-dependent oxidations of L- histidinol to L-histidinaldehyde and then to L-histidine							OG0000300	Endonuclease that specifically degrades the RNA of RNA- DNA hybrids							OG0000687	Putative RNA methyltransferase							OG0000279	ATP-dependent agmatine transferase that catalyzes the formation of 2-agmatinylcytidine (agm2C) at the wobble position (C34) of tRNA(Ile2), converting the codon specificity from AUG to AUA		OG0001023	ABC-type metal ion transport system periplasmic component surface adhesin
OG0000443	Involved in targeting and insertion of nascent membrane proteins into the cytoplasmic membrane. Binds to the hydrophobic signal sequence of the ribosome-nascent chain (RNC) as it emerges from the ribosomes. The SRP-RNC complex is then targeted to the cytoplasmic membrane where it interacts with the SRP receptor FtsY							OG0000749	Catalyzes the hydrolysis of the adenine ring of phosphoribosyl-AMP							OG0000311	Large family of predicted nucleotide-binding domains							OG0000148	Imidazole acetol-phosphate transaminase							OG0001374	Related to UDP-N-acetylglucosamine LPS N-acetylglucosamine transferase		OG0001002	Predicted membrane protein (DUF2101)
OG0000444	ribosomal protein							OG0000967	DNA polymerase beta domain protein region							OG0000163	phosphohydrolase							OG0000764	Catalyzes the anti-1,4-elimination of the C-3 phosphate and the C-6 proR hydrogen from 5-enolpyruvylshikimate-3-phosphate (EPSP) to yield chorismate, which is the branch point compound that serves as the starting substrate for the three terminal pathways of aromatic amino acid biosynthesis. This reaction introduces a second double bond into the aromatic ring system							OG0000067	Catalyzes the ATP-dependent transfer of a sulfur to tRNA to produce 4-thiouridine in position 8 of tRNAs, which functions as a near-UV photosensor. Also catalyzes the transfer of sulfur to the sulfur carrier protein ThiS, forming ThiS-thiocarboxylate. This is a step in the synthesis of thiazole, in the thiamine biosynthesis pathway. The sulfur is donated as persulfide by IscS		OG0000935	Domain of unknown function (DUF296)
OG0000445	Belongs to the carbamoyltransferase HypF family							OG0000903	Molydopterin dinucleotide binding domain							OG0000260	TIGRFAM 2-oxoacid acceptor oxidoreductase, gamma subunit, pyruvate 2-ketoisovalerate							OG0000247	DNA-dependent RNA polymerase catalyzes the transcription of DNA into RNA using the four ribonucleoside triphosphates as substrates							OG0000915	Mur ligase		OG0000918	Transcription elongation factor
OG0000446	Belongs to the UPF0147 family							OG0000938	Catalyzes the NADPH-dependent reduction of glutamyl- tRNA(Glu) to glutamate 1-semialdehyde (GSA)							OG0000232	Catalyzes the phosphorylation of (R)-mevalonate (MVA) to (R)-mevalonate 5-phosphate (MVAP). Functions in the mevalonate (MVA) pathway leading to isopentenyl diphosphate (IPP), a key precursor for the biosynthesis of isoprenoid compounds such as archaeal membrane lipids							OG0000684	Belongs to the NiFe NiFeSe hydrogenase large subunit family							OG0001004	Cobalamin synthesis G C-terminus		OG0000891	DNA polymerase IV (family X)
OG0000447	Component of the proteasome core, a large protease complex with broad specificity involved in protein degradation							OG0000939	Catalyzes the transfer of the 2-phospholactate moiety from lactyl (2) diphospho-(5')guanosine (LPPG) to 7,8-didemethyl- 8-hydroxy-5-deazariboflavin (FO) with the formation of the L- lactyl phosphodiester of 7,8-didemethyl-8-hydroxy-5- deazariboflavin (F420-0) and GMP							OG0000286	Involved in the biosynthesis of the central metabolite phospho-alpha-D-ribosyl-1-pyrophosphate (PRPP) via the transfer of pyrophosphoryl group from ATP to 1-hydroxyl of ribose-5-phosphate (Rib-5-P)							OG0000806	Pyridine nucleotide-disulphide oxidoreductase							OG0000229	Catalyzes the first step in hexosamine metabolism, converting fructose-6P into glucosamine-6P using glutamine as a nitrogen source		OG0000887	THUMP
OG0000448	Beta-Casp domain							OG0000940	Uncharacterized protein conserved in archaea (DUF2117)							OG0000288	Broad-specificity nucleoside monophosphate (NMP) kinase that catalyzes the reversible transfer of the terminal phosphate group between nucleoside triphosphates and monophosphates							OG0000198	Molecular chaperone capable of stabilizing a range of proteins. Seems to fulfill an ATP-independent, HSP70-like function in archaeal de novo protein folding							OG0000237	Exchanges the guanine residue with 7-cyano-7- deazaguanine (preQ0) at position 15 in the dihydrouridine loop (D- loop) of archaeal tRNAs		OG0000883	Cation H
OG0000449	Catalyzes the complex heterocyclic radical-mediated conversion of 6-carboxy-5,6,7,8-tetrahydropterin (CPH4) to 7- carboxy-7-deazaguanine (CDG), a step common to the biosynthetic pathways of all 7-deazapurine-containing compounds							OG0000216	Catalyzes the transfer of the AMP portion of ATP to flavin mononucleotide (FMN) to produce flavin adenine dinucleotide (FAD) coenzyme							OG0000289	Binds to the 50S ribosomal subunit and prevents its association with the 30S ribosomal subunit to form the 70S initiation complex							OG0000302	This protein promotes the GTP-dependent binding of aminoacyl-tRNA to the A-site of ribosomes during protein biosynthesis							OG0000235	helicase superfamily c-terminal domain		OG0000871	FAD-dependent pyridine nucleotide-disulphide oxidoreductase
OG0000450	ribosomal protein S15							OG0000800	Methionine synthase							OG0000290	Belongs to the class-II aminoacyl-tRNA synthetase family. Phe-tRNA synthetase alpha subunit type 2 subfamily							OG0000212	Catalyzes the condensation of (S)-aspartate-beta- semialdehyde (S)-ASA and pyruvate to 4-hydroxy- tetrahydrodipicolinate (HTPA)							OG0000954	Belongs to the DegT DnrJ EryC1 family		OG0000864	Putative heavy-metal chelation
OG0000451	Pyrophosphatase that catalyzes the hydrolysis of nucleoside triphosphates to their monophosphate derivatives, with a high preference for the non-canonical purine nucleotides XTP (xanthosine triphosphate), dITP (deoxyinosine triphosphate) and ITP. Seems to function as a house-cleaning enzyme that removes non-canonical purine nucleotides from the nucleotide pool, thus preventing their incorporation…							OG0000994	Belongs to the UPF0280 family							OG0000295	NOSIC (NUC001) domain							OG0000163	phosphohydrolase							OG0000683	precorrin-3B C17-methyltransferase		OG0000861	-
OG0000452	Required for the formation of a threonylcarbamoyl group on adenosine at position 37 (t(6)A37) in tRNAs that read codons beginning with adenine. Is a component of the KEOPS complex that is probably involved in the transfer of the threonylcarbamoyl moiety of threonylcarbamoyl-AMP (TC-AMP) to the N6 group of A37. The Kae1 domain likely plays a direct catalytic role in this reaction. The Bud32 domain…							OG0000301	Catalyzes the GTP-dependent ribosomal translocation step during translation elongation. During this step, the ribosome changes from the pre-translocational (PRE) to the post- translocational (POST) state as the newly formed A-site-bound peptidyl-tRNA and P-site-bound deacylated tRNA move to the P and E sites, respectively. Catalyzes the coordinated movement of the two tRNA molecules, the mRNA and…							OG0000307	Produces ATP from ADP in the presence of a proton gradient across the membrane. The archaeal alpha chain is a catalytic subunit							OG0000260	TIGRFAM 2-oxoacid acceptor oxidoreductase, gamma subunit, pyruvate 2-ketoisovalerate							OG0000269	May play a key role in the regulation of the intracellular concentration of adenosylhomocysteine		OG0000849	Acetyltransferase (GNAT) domain
OG0000453	Belongs to the ATCase OTCase family							OG0000813	Indole-3-glycerol phosphate synthase							OG0000312	Belongs to the class-II aminoacyl-tRNA synthetase family							OG0000282	Belongs to the RtcB family							OG0000322	Uncharacterized ACR, COG1430		OG0000846	PFAM Major Facilitator Superfamily
OG0000454	Belongs to the class-II aminoacyl-tRNA synthetase family							OG0000821	The alpha subunit is responsible for the aldol cleavage of indoleglycerol phosphate to indole and glyceraldehyde 3- phosphate							OG0000316	Involved in the biosynthesis of isoprenoids. Catalyzes the 1,3-allylic rearrangement of the homoallylic substrate isopentenyl (IPP) to its allylic isomer, dimethylallyl diphosphate (DMAPP)							OG0000300	Endonuclease that specifically degrades the RNA of RNA- DNA hybrids							OG0000323	3-octaprenyl-4-hydroxybenzoate carboxy-lyase		OG0000830	PFAM Cupin
OG0000455	Belongs to the eukaryotic ribosomal protein eS1 family							OG0000941	Domain of unknown function (DUF749)							OG0000317	Catalyzes the formation of isopentenyl diphosphate (IPP), the building block of all isoprenoids							OG0000311	Large family of predicted nucleotide-binding domains							OG0000560	Catalyzes the formation of S-adenosylmethionine from methionine and ATP		OG0000817	PFAM phosphatidate cytidylyltransferase
OG0000456	Forms part of the ribosomal stalk, playing a central role in the interaction of the ribosome with GTP-bound translation factors							OG0000684	Belongs to the NiFe NiFeSe hydrogenase large subunit family							OG0000321	amino acids such as valine, to avoid such errors it has two additional distinct tRNA(Ile)-dependent editing activities. One activity is designated as 'pretransfer' editing and involves the hydrolysis of activated Val-AMP. The other activity is designated 'posttransfer' editing and involves deacylation of mischarged Val-tRNA(Ile)							OG0000232	Catalyzes the phosphorylation of (R)-mevalonate (MVA) to (R)-mevalonate 5-phosphate (MVAP). Functions in the mevalonate (MVA) pathway leading to isopentenyl diphosphate (IPP), a key precursor for the biosynthesis of isoprenoid compounds such as archaeal membrane lipids							OG0000263	Replication factor-A C terminal domain		OG0000809	TIGRFAM TIGR00304 family protein
OG0000457	Forms part of the ribosomal stalk which helps the ribosome interact with GTP-bound translation factors							OG0000808	Belongs to the CarA family							OG0000327	RNA polymerase that catalyzes the synthesis of short RNA molecules used as primers for DNA polymerase during DNA replication. Also part of the exosome, which is a complex involved in RNA degradation. Acts as a poly(A)-binding protein that enhances the interaction between heteropolymeric, adenine-rich transcripts and the exosome							OG0000286	Involved in the biosynthesis of the central metabolite phospho-alpha-D-ribosyl-1-pyrophosphate (PRPP) via the transfer of pyrophosphoryl group from ATP to 1-hydroxyl of ribose-5-phosphate (Rib-5-P)							OG0000588	PFAM Coenzyme F420 hydrogenase dehydrogenase beta subunit		OG0000792	Belongs to the UPF0292 family
OG0000458	Seems to be required for maximal rate of protein biosynthesis. Enhances ribosome dissociation into subunits and stabilizes the binding of the initiator Met-tRNA(I) to 40 S ribosomal subunits							OG0000921	prephenate dehydrogenase							OG0000328	Catalyzes the reversible phosphorylation of UMP to UDP							OG0000288	Broad-specificity nucleoside monophosphate (NMP) kinase that catalyzes the reversible transfer of the terminal phosphate group between nucleoside triphosphates and monophosphates							OG0000555	PRC-barrel domain		OG0000789	Protein of unknown function (DUF434)
OG0000459	KH domain protein							OG0000108	mechanosensitive ion channel							OG0000332	Formation of pseudouridine at positions 38, 39 and 40 in the anticodon stem and loop of transfer RNAs							OG0000289	Binds to the 50S ribosomal subunit and prevents its association with the 30S ribosomal subunit to form the 70S initiation complex							OG0000875	ATP-grasp domain		OG0000771	PFAM Aminotransferase class I and II
OG0000460	Relaxes both positive and negative superturns and exhibits a strong decatenase activity							OG0000236	DNA repair enzyme that has both DNA N-glycosylase activity and AP-lyase activity. The DNA N-glycosylase activity releases various damaged pyrimidines from DNA by cleaving the N- glycosidic bond, leaving an AP (apurinic apyrimidinic) site. The AP-lyase activity cleaves the phosphodiester bond 3' to the AP site by a beta-elimination, leaving a 3'-terminal unsaturated sugar and a product with a term…							OG0000333	archaeal Zn-finger protein							OG0000290	Belongs to the class-II aminoacyl-tRNA synthetase family. Phe-tRNA synthetase alpha subunit type 2 subfamily							OG0000851	Catalyzes the methylation of C-15 in cobalt-precorrin-6B followed by the decarboxylation of C-12 to form cobalt-precorrin- 7		OG0000748	Catalyzes the conversion of 3'-phosphate to a 2',3'- cyclic phosphodiester at the end of RNA. The mechanism of action of the enzyme occurs in 3 steps (A) adenylation of the enzyme by ATP
OG0000463	Component of the wyosine derivatives biosynthesis pathway that catalyzes the condensation of N-methylguanine with 2 carbon atoms from pyruvate to form the tricyclic 4-demethylwyosine (imG-14) on guanosine-37 of tRNA(Phe)							OG0000087	Catalyzes the gamma-elimination of phosphate from L- phosphohomoserine and the beta-addition of water to produce L- threonine							OG0000335	May be involved in maturation of the 30S ribosomal subunit							OG0000295	NOSIC (NUC001) domain							OG0000318	Could be responsible for synthesis of pseudouridine from uracil-55 in the psi GC loop of transfer RNAs		OG0000745	Belongs to the UPF0248 family
OG0000464	DNA-dependent RNA polymerase catalyzes the transcription of DNA into RNA using the four ribonucleoside triphosphates as substrates							OG0000115	Pyruvate ferredoxin/flavodoxin oxidoreductase							OG0000342	Deoxyhypusine synthase							OG0000307	Produces ATP from ADP in the presence of a proton gradient across the membrane. The archaeal alpha chain is a catalytic subunit							OG0000254	C-terminal region of MMR_HSR1 domain		OG0000743	Belongs to the UPF0215 family
OG0000465	Belongs to the eukaryotic ribosomal protein eL30 family							OG0000113	PFAM Thiamine pyrophosphate enzyme, C-terminal							OG0000343	Pfam:DUF59							OG0000312	Belongs to the class-II aminoacyl-tRNA synthetase family							OG0000275	DNA ligase that seals nicks in double-stranded DNA during DNA replication, DNA recombination and DNA repair		OG0000738	Belongs to the UPF0278 family
OG0000466	With S4 and S5 plays an important role in translational accuracy. Located at the interface of the 30S and 50S subunits							OG0000118	PFAM Thiamine pyrophosphate enzyme, C-terminal							OG0000347	Lysine methyltransferase							OG0000316	Involved in the biosynthesis of isoprenoids. Catalyzes the 1,3-allylic rearrangement of the homoallylic substrate isopentenyl (IPP) to its allylic isomer, dimethylallyl diphosphate (DMAPP)							OG0000256	GHMP kinases N terminal domain		OG0000734	Phosphoesterase
OG0000467	One of the primary rRNA binding proteins, it binds directly to 16S rRNA where it nucleates assembly of the head domain of the 30S subunit. Is located at the subunit interface close to the decoding center							OG0000119	ferredoxin oxidoreductase							OG0000348	eIF-2 functions in the early steps of protein synthesis by forming a ternary complex with GTP and initiator tRNA							OG0000317	Catalyzes the formation of isopentenyl diphosphate (IPP), the building block of all isoprenoids							OG0000293	Diphthamide		OG0000726	Belongs to the UPF0216 family
OG0000468	Involved in the binding of tRNA to the ribosomes							OG0000120	TIGRFAM 2-oxoacid acceptor oxidoreductase, delta subunit, pyruvate 2-ketoisovalerate							OG0000349	PAC2 family							OG0000321	amino acids such as valine, to avoid such errors it has two additional distinct tRNA(Ile)-dependent editing activities. One activity is designated as 'pretransfer' editing and involves the hydrolysis of activated Val-AMP. The other activity is designated 'posttransfer' editing and involves deacylation of mischarged Val-tRNA(Ile)							OG0000305	Structure-specific nuclease with 5'-flap endonuclease and 5'-3' exonuclease activities involved in DNA replication and repair. During DNA replication, cleaves the 5'-overhanging flap structure that is generated by displacement synthesis when DNA polymerase encounters the 5'-end of a downstream Okazaki fragment. Binds the unpaired 3'-DNA end and kinks the DNA to facilitate 5' cleavage specificity.…		OG0000719	DNA ligase
OG0000469	Allows the formation of correctly charged Gln-tRNA(Gln) through the transamidation of misacylated Glu-tRNA(Gln) in organisms which lack glutaminyl-tRNA synthetase. The reaction takes place in the presence of glutamine and ATP through an activated gamma-phospho-Glu-tRNA(Gln). The GatDE system is specific for glutamate and does not act on aspartate							OG0000123	Catalyzes the reversible phosphorylation of S-methyl-5'- thioinosine (MTI) to hypoxanthine and 5-methylthioribose-1- phosphate. Involved in the breakdown of S-methyl-5'-thioadenosine (MTA), a major by-product of polyamine biosynthesis. Catabolism of (MTA) occurs via deamination to MTI and phosphorolysis to hypoxanthine							OG0000351	Class II aldolase							OG0000327	RNA polymerase that catalyzes the synthesis of short RNA molecules used as primers for DNA polymerase during DNA replication. Also part of the exosome, which is a complex involved in RNA degradation. Acts as a poly(A)-binding protein that enhances the interaction between heteropolymeric, adenine-rich transcripts and the exosome							OG0000836	argininosuccinate lyase		OG0000715	Belongs to the UPF0235 family
OG0000470	Catalyzes the interconversion of methylthioribose-1- phosphate (MTR-1-P) into methylthioribulose-1-phosphate (MTRu-1- P)							OG0000124	modulator of DNA gyrase							OG0000353	tRNA methyltransferase complex GCD14 subunit							OG0000328	Catalyzes the reversible phosphorylation of UMP to UDP							OG0000898	AIR carboxylase		OG0000702	FeoA
OG0000471	S-adenosyl-L-methionine-dependent methyltransferase that catalyzes the trimethylation of the amino group of the modified target histidine residue in translation elongation factor 2 (EF- 2), to form an intermediate called diphthine. The three successive methylation reactions represent the second step of diphthamide biosynthesis							OG0000394	Catalyzes the attachment of glutamate to tRNA(Glu) in a two-step reaction glutamate is first activated by ATP to form Glu-AMP and then transferred to the acceptor end of tRNA(Glu)							OG0000358	Catalyzes two subsequent steps in gluconeogenesis the aldol condensation of dihydroxyacetone phosphate (DHAP) and glyceraldehyde-3-phosphate (GA3P) to fructose-1,6-bisphosphate (FBP), and the dephosphorylation of FBP to fructose-6-phosphate (F6P)							OG0000332	Formation of pseudouridine at positions 38, 39 and 40 in the anticodon stem and loop of transfer RNAs							OG0000901	methanogenesis marker protein 1		OG0000692	Nitroreductase
OG0000472	Metallophosphoesterase, calcineurin superfamily							OG0000331	ATPase which is responsible for recognizing, binding, unfolding and translocation of substrate proteins into the archaeal 20S proteasome core particle. Is essential for opening the gate of the 20S proteasome via an interaction with its C- terminus, thereby allowing substrate entry and access to the site of proteolysis. Thus, the C-termini of the proteasomal ATPase function like a 'key in a lock' …							OG0000361	Forms part of the ribosomal stalk, playing a central role in the interaction of the ribosome with GTP-bound translation factors							OG0000333	archaeal Zn-finger protein							OG0000654	ParB-like nuclease domain		OG0000406	Phosphate
OG0000473	RecJ-like							OG0000549	Belongs to the eukaryotic ribosomal protein eL40 family							OG0000362	Binds directly to 23S rRNA. Probably involved in E site tRNA release							OG0000335	May be involved in maturation of the 30S ribosomal subunit							OG0001284	ATP-grasp domain		OG0000367	Fe-S-cluster oxidoreductase
OG0000474	Is required not only for elongation of protein synthesis but also for the initiation of all mRNA translation through initiator tRNA(fMet) aminoacylation							OG0000590	Belongs to the UPF0173 family							OG0000363	Serine threonine protein kinase							OG0000342	Deoxyhypusine synthase							OG0001334	PFAM Glycosyl transferase family 4		OG0000255	COG0537 Diadenosine tetraphosphate (Ap4A) hydrolase and other HIT family hydrolases
OG0000475	Catalyzes the addition and repair of the essential 3'- terminal CCA sequence in tRNAs without using a nucleic acid template. Adds these three nucleotides in the order of C, C, and A to the tRNA nucleotide-73, using CTP and ATP as substrates and producing inorganic pyrophosphate							OG0000806	Pyridine nucleotide-disulphide oxidoreductase							OG0000364	Relaxes both positive and negative superturns and exhibits a strong decatenase activity							OG0000343	Pfam:DUF59							OG0000257	TatD related DNase		OG0000187	beta-lactamase
OG0000476	Hydrolyzes RNA 2',3'-cyclic phosphodiester to an RNA 2'- phosphomonoester							OG0000325	Catalyzes the decarboxylation of L-tyrosine to produce tyramine for methanofuran biosynthesis. Can also catalyze the decarboxylation of L-aspartate to produce beta-alanine for coenzyme A (CoA) biosynthesis							OG0000366	PIN domain of ribonuclease							OG0000347	Lysine methyltransferase							OG0000355	Protein of unknown function (DUF521)		OG0000141	-
OG0000477	Catalyzes a transaldol reaction between 6-deoxy-5- ketofructose 1-phosphate (DKFP) and L-aspartate semialdehyde (ASA) with an elimination of hydroxypyruvaldehyde phosphate to yield 2- amino-3,7-dideoxy-D-threo-hept-6-ulosonate (ADH). Plays a key role in an alternative pathway of the biosynthesis of 3-dehydroquinate (DHQ), which is involved in the canonical pathway for the biosynthesis of aromatic…							OG0000319	Catalyzes the ATP-dependent amidation of deamido-NAD to form NAD. Uses ammonia as a nitrogen source							OG0000369	Belongs to the phosphoglycerate kinase family							OG0000348	eIF-2 functions in the early steps of protein synthesis by forming a ternary complex with GTP and initiator tRNA							OG0000239	Involved in DNA repair and in homologous recombination. Binds and assemble on single-stranded DNA to form a nucleoprotein filament. Hydrolyzes ATP in a ssDNA-dependent manner and promotes DNA strand exchange between homologous DNA molecules		OG0000138	deoxyhypusine monooxygenase activity
OG0000478	Aspartyl-tRNA synthetase with relaxed tRNA specificity since it is able to aspartylate not only its cognate tRNA(Asp) but also tRNA(Asn). Reaction proceeds in two steps L-aspartate is first activated by ATP to form Asp-AMP and then transferred to the acceptor end of tRNA(Asp Asn)							OG0000372	Allows the formation of correctly charged Gln-tRNA(Gln) through the transamidation of misacylated Glu-tRNA(Gln) in organisms which lack glutaminyl-tRNA synthetase. The reaction takes place in the presence of glutamine and ATP through an activated gamma-phospho-Glu-tRNA(Gln). The GatDE system is specific for glutamate and does not act on aspartate							OG0000371	Participates in transcription termination							OG0000349	PAC2 family							OG0001146	Domain of unknown function (DUF1611_N) Rossmann-like domain		OG0000116	PFAM ATP-binding region, ATPase domain protein
OG0000479	Catalyzes the reversible conversion of ribose-5- phosphate to ribulose 5-phosphate							OG0000270	Catalyzes a salvage reaction resulting in the formation of IMP that is energically less costly than de novo synthesis							OG0000373	N2,N2-dimethylguanosine tRNA methyltransferase							OG0000351	Class II aldolase							OG0000338	PFAM Haloacid dehalogenase-like hydrolase
OG0000480	Catalyzes the NAD(P)H-dependent reduction of dihydroxyacetonephosphate (DHAP or glycerone phosphate) to glycerol 1-phosphate (G1P). The G1P thus generated is used as the glycerophosphate backbone of phospholipids in the cellular membranes of Archaea							OG0000296	Bifunctional enzyme that catalyzes the epimerization of the S- and R-forms of NAD(P)HX and the dehydration of the S-form of NAD(P)HX at the expense of ADP, which is converted to AMP. This allows the repair of both epimers of NAD(P)HX, a damaged form of NAD(P)H that is a result of enzymatic or heat-dependent hydration							OG0000375	The natural substrate for this enzyme may be peptidyl- tRNAs which drop off the ribosome during protein synthesis							OG0000353	tRNA methyltransferase complex GCD14 subunit							OG0000277	TIGRFAM dihydropteroate synthase-related protein
OG0000481	Catalyzes the attachment of proline to tRNA(Pro) in a two-step reaction proline is first activated by ATP to form Pro- AMP and then transferred to the acceptor end of tRNA(Pro)							OG0000329	Belongs to the PdaD family							OG0000376	Produces ATP from ADP in the presence of a proton gradient across the membrane							OG0000358	Catalyzes two subsequent steps in gluconeogenesis the aldol condensation of dihydroxyacetone phosphate (DHAP) and glyceraldehyde-3-phosphate (GA3P) to fructose-1,6-bisphosphate (FBP), and the dephosphorylation of FBP to fructose-6-phosphate (F6P)							OG0000921	prephenate dehydrogenase
OG0000482	Adenylate cyclase							OG0000330	Catalyzes the synthesis of GMP from XMP							OG0000378	Produces ATP from ADP in the presence of a proton gradient across the membrane							OG0000361	Forms part of the ribosomal stalk, playing a central role in the interaction of the ribosome with GTP-bound translation factors							OG0000284	Kinase binding protein CGI-121
OG0000483	Catalyzes the conversion of inosine 5'-phosphate (IMP) to xanthosine 5'-phosphate (XMP), the first committed and rate- limiting step in the de novo synthesis of guanine nucleotides, and therefore plays an important role in the regulation of cell growth							OG0000336	histone acetyltransferase							OG0000379	Produces ATP from ADP in the presence of a proton gradient across the membrane							OG0000362	Binds directly to 23S rRNA. Probably involved in E site tRNA release							OG0000762	Catalyzes the transfer of the enolpyruvyl moiety of phosphoenolpyruvate (PEP) to the 5-hydroxyl of shikimate-3- phosphate (S3P) to produce enolpyruvyl shikimate-3-phosphate and inorganic phosphate
OG0000484	Promotes the exchange of GDP for GTP in EF-1-alpha GDP, thus allowing the regeneration of EF-1-alpha GTP that could then be used to form the ternary complex EF-1-alpha GTP AAtRNA							OG0000339	Domain of unknown function (DUF1947)							OG0000384	PFAM ExsB family protein							OG0000363	Serine threonine protein kinase							OG0000112	ferredoxin oxidoreductase
OG0000486	Catalyzes the decarboxylation of orotidine 5'- monophosphate (OMP) to uridine 5'-monophosphate (UMP)							OG0000345	Pfam:DUF137							OG0000385	Belongs to the eukaryotic ribosomal protein eS24 family							OG0000364	Relaxes both positive and negative superturns and exhibits a strong decatenase activity							OG0000154	Dihydroorotate dehydrogenase
OG0000487	One of the primary rRNA binding proteins, it binds directly near the 3'-end of the 23S rRNA, where it nucleates assembly of the 50S subunit							OG0000354	Involved in pre-rRNA and tRNA processing. Utilizes the methyl donor S-adenosyl-L-methionine to catalyze the site-specific 2'-hydroxyl methylation of ribose moieties in rRNA and tRNA. Site specificity is provided by a guide RNA that base pairs with the substrate. Methylation occurs at a characteristic distance from the sequence involved in base pairing with the guide RNA							OG0000387	Belongs to the class-I aminoacyl-tRNA synthetase family							OG0000366	PIN domain of ribonuclease							OG0000148	Imidazole acetol-phosphate transaminase
OG0000488	Belongs to the eukaryotic ribosomal protein eS31 family							OG0000359	Prenyltransferase that catalyzes the transfer of the geranylgeranyl moiety of geranylgeranyl diphosphate (GGPP) to the C3 hydroxyl of sn-glycerol-1-phosphate (G1P). This reaction is the first ether-bond-formation step in the biosynthesis of archaeal membrane lipids							OG0000388	Part of ribonuclease P, a protein complex that generates mature tRNA molecules by cleaving their 5'-ends							OG0000369	Belongs to the phosphoglycerate kinase family							OG0000247	DNA-dependent RNA polymerase catalyzes the transcription of DNA into RNA using the four ribonucleoside triphosphates as substrates
OG0000489	Transcription elongation factor Spt4							OG0000368	Involved in the gluconeogenesis. Catalyzes stereospecifically the conversion of dihydroxyacetone phosphate (DHAP) to D-glyceraldehyde-3-phosphate (G3P)							OG0000389	Belongs to the HMG-CoA reductase family							OG0000371	Participates in transcription termination							OG0000684	Belongs to the NiFe NiFeSe hydrogenase large subunit family
OG0000490	RNA polymerase							OG0000370	DNA-dependent RNA polymerase catalyzes the transcription of DNA into RNA using the four ribonucleoside triphosphates as substrates							OG0000395	One of the primary rRNA binding proteins, it binds directly to 16S rRNA where it nucleates assembly of the body of the 30S subunit							OG0000373	N2,N2-dimethylguanosine tRNA methyltransferase							OG0000806	Pyridine nucleotide-disulphide oxidoreductase
OG0000491	eIF-2 functions in the early steps of protein synthesis by forming a ternary complex with GTP and initiator tRNA							OG0000377	Produces ATP from ADP in the presence of a proton gradient across the membrane. The archaeal beta chain is a regulatory subunit							OG0000397	Belongs to the archaeal adenylate kinase family							OG0000375	The natural substrate for this enzyme may be peptidyl- tRNAs which drop off the ribosome during protein synthesis							OG0000198	Molecular chaperone capable of stabilizing a range of proteins. Seems to fulfill an ATP-independent, HSP70-like function in archaeal de novo protein folding
OG0000492	Belongs to the eukaryotic ribosomal protein eS6 family							OG0000381	HTH-type transcriptional regulatory protein							OG0000398	This is one of the proteins that binds and probably mediates the attachment of the 5S RNA into the large ribosomal subunit, where it forms part of the central protuberance							OG0000376	Produces ATP from ADP in the presence of a proton gradient across the membrane							OG0000302	This protein promotes the GTP-dependent binding of aminoacyl-tRNA to the A-site of ribosomes during protein biosynthesis
OG0000493	Function in general translation initiation by promoting the binding of the formylmethionine-tRNA to ribosomes. Seems to function along with eIF-2							OG0000383	RNase L inhibitor							OG0000399	binds to the 23S rRNA							OG0000378	Produces ATP from ADP in the presence of a proton gradient across the membrane							OG0000212	Catalyzes the condensation of (S)-aspartate-beta- semialdehyde (S)-ASA and pyruvate to 4-hydroxy- tetrahydrodipicolinate (HTPA)
OG0000494	Major role in the synthesis of nucleoside triphosphates other than ATP. The ATP gamma phosphate is transferred to the NDP beta phosphate via a ping-pong mechanism, using a phosphorylated active-site intermediate							OG0000386	Belongs to the eukaryotic ribosomal protein eL15 family							OG0000401	Protein S19 forms a complex with S13 that binds strongly to the 16S ribosomal RNA							OG0000379	Produces ATP from ADP in the presence of a proton gradient across the membrane							OG0000163	phosphohydrolase
OG0000495	Belongs to the eukaryotic ribosomal protein eS28 family							OG0000391	Part of the RFC clamp loader complex which loads the PCNA sliding clamp onto DNA							OG0000402	Belongs to the class-I aminoacyl-tRNA synthetase family							OG0000384	PFAM ExsB family protein							OG0000232	Catalyzes the phosphorylation of (R)-mevalonate (MVA) to (R)-mevalonate 5-phosphate (MVAP). Functions in the mevalonate (MVA) pathway leading to isopentenyl diphosphate (IPP), a key precursor for the biosynthesis of isoprenoid compounds such as archaeal membrane lipids
OG0000496	Multifunctional RNA-binding protein that recognizes the K-turn motif in ribosomal RNA, the RNA component of RNase P, box H ACA, box C D and box C' D' sRNAs							OG0000392	Part of the RFC clamp loader complex which loads the PCNA sliding clamp onto DNA							OG0000403	Domain present in PSD-95, Dlg, and ZO-1/2.							OG0000385	Belongs to the eukaryotic ribosomal protein eS24 family							OG0000260	TIGRFAM 2-oxoacid acceptor oxidoreductase, gamma subunit, pyruvate 2-ketoisovalerate
OG0000497	RNA binding							OG0000393	Plays an important role in the de novo pathway of purine nucleotide biosynthesis. Catalyzes the first committed step in the biosynthesis of AMP from IMP							OG0000563	Converts cobyric acid to cobinamide by the addition of aminopropanol on the F carboxylic group							OG0000387	Belongs to the class-I aminoacyl-tRNA synthetase family							OG0000282	Belongs to the RtcB family
OG0000498	Endonuclease that removes tRNA introns. Cleaves pre-tRNA at the 5'- and 3'-splice sites to release the intron. The products are an intron and two tRNA half-molecules bearing 2',3' cyclic phosphate and 5'-OH termini. Recognizes a pseudosymmetric substrate in which 2 bulged loops of 3 bases are separated by a stem of 4 bp							OG0000396	Belongs to the eukaryotic ribosomal protein eL34 family							OG0000564	Phosphoribosylformylglycinamidine cyclo-ligase							OG0000388	Part of ribonuclease P, a protein complex that generates mature tRNA molecules by cleaving their 5'-ends							OG0000286	Involved in the biosynthesis of the central metabolite phospho-alpha-D-ribosyl-1-pyrophosphate (PRPP) via the transfer of pyrophosphoryl group from ATP to 1-hydroxyl of ribose-5-phosphate (Rib-5-P)
OG0000499	Component of the proteasome core, a large protease complex with broad specificity involved in protein degradation							OG0000404	Belongs to the universal ribosomal protein uL16 family							OG0000567	Phosphoribosylglycinamide synthetase, ATP-grasp (A) domain							OG0000389	Belongs to the HMG-CoA reductase family							OG0000288	Broad-specificity nucleoside monophosphate (NMP) kinase that catalyzes the reversible transfer of the terminal phosphate group between nucleoside triphosphates and monophosphates
OG0000500	Shwachman-Bodian-Diamond syndrome (SBDS) protein							OG0000408	Directs the termination of nascent peptide synthesis (translation) in response to the termination codons UAA, UAG and UGA							OG0000579	Anion-transporting ATPase							OG0000395	One of the primary rRNA binding proteins, it binds directly to 16S rRNA where it nucleates assembly of the body of the 30S subunit							OG0000289	Binds to the 50S ribosomal subunit and prevents its association with the 30S ribosomal subunit to form the 70S initiation complex
OG0000501	Zinc phosphodiesterase, which displays some tRNA 3'- processing endonuclease activity. Probably involved in tRNA maturation, by removing a 3'-trailer from precursor tRNA							OG0000409	Functions by promoting the formation of the first peptide bond							OG0000622	Fumarate hydratase (Fumerase)							OG0000397	Belongs to the archaeal adenylate kinase family							OG0000290	Belongs to the class-II aminoacyl-tRNA synthetase family. Phe-tRNA synthetase alpha subunit type 2 subfamily
OG0000502	Belongs to the FPP GGPP synthase family							OG0000410	Catalyzes the attachment of tyrosine to tRNA(Tyr) in a two-step reaction tyrosine is first activated by ATP to form Tyr- AMP and then transferred to the acceptor end of tRNA(Tyr)							OG0000746	Catalyzes the sequential NAD-dependent oxidations of L- histidinol to L-histidinaldehyde and then to L-histidine							OG0000398	This is one of the proteins that binds and probably mediates the attachment of the 5S RNA into the large ribosomal subunit, where it forms part of the central protuberance							OG0000295	NOSIC (NUC001) domain
OG0000503	An RNase that has 5'-3' exonuclease activity. May be involved in RNA degradation							OG0000411	Catalyzes the synthesis of GMP from XMP							OG0000749	Catalyzes the hydrolysis of the adenine ring of phosphoribosyl-AMP							OG0000399	binds to the 23S rRNA							OG0000300	Endonuclease that specifically degrades the RNA of RNA- DNA hybrids
OG0000504	Belongs to the universal ribosomal protein uS2 family							OG0000412	NMD3 family							OG0000800	Methionine synthase							OG0000401	Protein S19 forms a complex with S13 that binds strongly to the 16S ribosomal RNA							OG0000307	Produces ATP from ADP in the presence of a proton gradient across the membrane. The archaeal alpha chain is a catalytic subunit
OG0000505	Belongs to the universal ribosomal protein uS9 family							OG0000413	eIF-2 functions in the early steps of protein synthesis by forming a ternary complex with GTP and initiator tRNA							OG0000808	Belongs to the CarA family							OG0000402	Belongs to the class-I aminoacyl-tRNA synthetase family							OG0000311	Large family of predicted nucleotide-binding domains
OG0000507	Belongs to the eukaryotic ribosomal protein eL18 family							OG0000415	Helix-turn-helix XRE-family like proteins							OG0000108	mechanosensitive ion channel							OG0000403	Domain present in PSD-95, Dlg, and ZO-1/2.							OG0000312	Belongs to the class-II aminoacyl-tRNA synthetase family
OG0000508	DNA-dependent RNA polymerase catalyzes the transcription of DNA into RNA using the four ribonucleoside triphosphates as substrates							OG0000417	Nucleolar GTP-binding protein 1 (NOG1)							OG0000868	(LOR SDH) bifunctional enzyme							OG0000563	Converts cobyric acid to cobinamide by the addition of aminopropanol on the F carboxylic group							OG0000316	Involved in the biosynthesis of isoprenoids. Catalyzes the 1,3-allylic rearrangement of the homoallylic substrate isopentenyl (IPP) to its allylic isomer, dimethylallyl diphosphate (DMAPP)
OG0000509	Located on the platform of the 30S subunit							OG0000419	MiaB-like tRNA modifying enzyme, archaeal-type							OG0000933	Specifically catalyzes the decarboxylation of meso- diaminopimelate (meso-DAP) to L-lysine							OG0000564	Phosphoribosylformylglycinamidine cyclo-ligase							OG0000317	Catalyzes the formation of isopentenyl diphosphate (IPP), the building block of all isoprenoids
OG0000510	Located at the top of the head of the 30S subunit, it contacts several helices of the 16S rRNA. In the 70S ribosome it contacts the 23S rRNA (bridge B1a) and protein L5 of the 50S subunit (bridge B1b), connecting the 2 subunits							OG0000420	CRS1_YhbY							OG0000952	Methyltransferase							OG0000567	Phosphoribosylglycinamide synthetase, ATP-grasp (A) domain							OG0000321	amino acids such as valine, to avoid such errors it has two additional distinct tRNA(Ile)-dependent editing activities. One activity is designated as 'pretransfer' editing and involves the hydrolysis of activated Val-AMP. The other activity is designated 'posttransfer' editing and involves deacylation of mischarged Val-tRNA(Ile)
OG0000511	structural constituent of ribosome							OG0000421	Belongs to the PDCD5 family							OG0000953	Tetrapolymerization of the monopyrrole PBG into the hydroxymethylbilane pre-uroporphyrinogen in several discrete steps							OG0000579	Anion-transporting ATPase							OG0000327	RNA polymerase that catalyzes the synthesis of short RNA molecules used as primers for DNA polymerase during DNA replication. Also part of the exosome, which is a complex involved in RNA degradation. Acts as a poly(A)-binding protein that enhances the interaction between heteropolymeric, adenine-rich transcripts and the exosome
OG0000512	Belongs to the cytidylate kinase family. Type 2 subfamily							OG0000422	Belongs to the ribosomal protein L31e family							OG0000957	ATP-grasp domain							OG0000622	Fumarate hydratase (Fumerase)							OG0000328	Catalyzes the reversible phosphorylation of UMP to UDP
OG0000513	The central subunit of the protein translocation channel SecYEG. Consists of two halves formed by TMs 1-5 and 6-10. These two domains form a lateral gate at the front which open onto the bilayer between TMs 2 and 7, and are clamped together by SecE at the back. The channel is closed by both a pore ring composed of hydrophobic SecY resides and a short helix (helix 2A) on the extracellular side of …							OG0000423	Ribosomal protein LX							OG0000959	Catalyzes the methylation of C-1 in cobalt-precorrin-5B to form cobalt-precorrin-6A							OG0000746	Catalyzes the sequential NAD-dependent oxidations of L- histidinol to L-histidinaldehyde and then to L-histidine							OG0000332	Formation of pseudouridine at positions 38, 39 and 40 in the anticodon stem and loop of transfer RNAs
OG0000514	binds to the 23S rRNA							OG0000424	Thiolase, N-terminal domain							OG0000962	Cobalt chelatase (CbiK)							OG0000749	Catalyzes the hydrolysis of the adenine ring of phosphoribosyl-AMP							OG0000333	archaeal Zn-finger protein
OG0000515	ribosomal protein							OG0000425	Belongs to the UPF0219 family							OG0000965	AIR synthase related protein, C-terminal domain							OG0001061	PhoU domain							OG0000335	May be involved in maturation of the 30S ribosomal subunit
OG0000516	With S4 and S12 plays an important role in translational accuracy							OG0000427	Involved in targeting and insertion of nascent membrane proteins into the cytoplasmic membrane. Acts as a receptor for the complex formed by the signal recognition particle (SRP) and the ribosome-nascent chain (RNC)							OG0000966	Catalyzes the stereoinversion of LL-2,6- diaminoheptanedioate (L,L-DAP) to meso-diaminoheptanedioate (meso- DAP), a precursor of L-lysine							OG0000800	Methionine synthase							OG0000342	Deoxyhypusine synthase
OG0000517	ribosomal protein							OG0000428	Ribosomal protein S8e							OG0000969	Amidohydrolase family							OG0000813	Indole-3-glycerol phosphate synthase							OG0000343	Pfam:DUF59
OG0000518	This protein binds to the 23S rRNA, and is important in its secondary structure. It is located near the subunit interface in the base of the L7 L12 stalk, and near the tRNA binding site of the peptidyltransferase center							OG0000429	TIGRFAM hydrogenase expression formation protein HypE							OG0000970	methanogenesis marker domain 9							OG0000821	The alpha subunit is responsible for the aldol cleavage of indoleglycerol phosphate to indole and glyceraldehyde 3- phosphate							OG0000347	Lysine methyltransferase
OG0000519	One of the primary rRNA binding proteins, it binds directly to 16S rRNA central domain where it helps coordinate assembly of the platform of the 30S subunit							OG0000430	Involved in targeting and insertion of nascent membrane proteins into the cytoplasmic membrane. Binds directly to 7S RNA and mediates binding of the 54 kDa subunit of the SRP							OG0000971	Succinyl-CoA synthetase functions in the citric acid cycle (TCA), coupling the hydrolysis of succinyl-CoA to the synthesis of either ATP or GTP and thus represents the only step of substrate-level phosphorylation in the TCA. The beta subunit provides nucleotide specificity of the enzyme and binds the substrate succinate, while the binding sites for coenzyme A and phosphate are found in the alpha …							OG0000808	Belongs to the CarA family							OG0000348	eIF-2 functions in the early steps of protein synthesis by forming a ternary complex with GTP and initiator tRNA
OG0000520	This is 1 of the proteins that binds and probably mediates the attachment of the 5S RNA into the large ribosomal subunit, where it forms part of the central protuberance. In the 70S ribosome it contacts protein S13 of the 30S subunit (bridge B1b), connecting the 2 subunits							OG0000433	Catalyzes the transfer of diphosphate from ATP to 6- hydroxymethyl-7,8-dihydropterin (6-HMD), leading to 6- hydroxymethyl-7,8-dihydropterin diphosphate (6-HMDP)							OG0000973	Methanogenesis marker protein 17							OG0000108	mechanosensitive ion channel							OG0000349	PAC2 family
OG0000521	Belongs to the eukaryotic ribosomal protein eS4 family							OG0000434	Activates the tRNA-splicing ligase complex by facilitating the enzymatic turnover of catalytic subunit RtcB. Acts by promoting the guanylylation of RtcB, a key intermediate step in tRNA ligation. Can also alter the NTP specificity of RtcB such that ATP, dGTP or ITP is used efficiently							OG0000974	cofactor biosynthesis protein							OG0000868	(LOR SDH) bifunctional enzyme							OG0000351	Class II aldolase
OG0000522	Located at the polypeptide exit tunnel on the outside of the subunit							OG0000435	Catalyzes the ATP-dependent amination of UTP to CTP with either L-glutamine or ammonia as the source of nitrogen. Regulates intracellular CTP levels through interactions with the four ribonucleotide triphosphates							OG0000975	Elongator protein 3, MiaB family, Radical SAM							OG0000933	Specifically catalyzes the decarboxylation of meso- diaminopimelate (meso-DAP) to L-lysine							OG0000353	tRNA methyltransferase complex GCD14 subunit
OG0000523	One of the primary rRNA binding proteins, it binds specifically to the 5'-end of 16S ribosomal RNA							OG0000436	metal-binding-domain 4Fe-4S-binding-domain containing ABC transporter							OG0000976	Succinyl-CoA synthetase functions in the citric acid cycle (TCA), coupling the hydrolysis of succinyl-CoA to the synthesis of either ATP or GTP and thus represents the only step of substrate-level phosphorylation in the TCA. The alpha subunit of the enzyme binds the substrates coenzyme A and phosphate, while succinate binding and nucleotide specificity is provided by the beta subunit							OG0000952	Methyltransferase							OG0000358	Catalyzes two subsequent steps in gluconeogenesis the aldol condensation of dihydroxyacetone phosphate (DHAP) and glyceraldehyde-3-phosphate (GA3P) to fructose-1,6-bisphosphate (FBP), and the dephosphorylation of FBP to fructose-6-phosphate (F6P)
OG0000524	Belongs to the SUI1 family							OG0000437	May function in recognizing stalled ribosomes, interact with stem-loop structures in stalled mRNA molecules, and effect endonucleolytic cleavage of the mRNA. May play a role in the release non-functional ribosomes and degradation of damaged mRNAs. Has endoribonuclease activity							OG0001130	Belongs to the metallo-dependent hydrolases superfamily. Adenine deaminase family							OG0000953	Tetrapolymerization of the monopyrrole PBG into the hydroxymethylbilane pre-uroporphyrinogen in several discrete steps							OG0000361	Forms part of the ribosomal stalk, playing a central role in the interaction of the ribosome with GTP-bound translation factors
OG0000525	Belongs to the universal ribosomal protein uL29 family							OG0000438	Hydrogenase assembly chaperone hypC hupF							OG0000087	Catalyzes the gamma-elimination of phosphate from L- phosphohomoserine and the beta-addition of water to produce L- threonine							OG0000957	ATP-grasp domain							OG0000362	Binds directly to 23S rRNA. Probably involved in E site tRNA release
OG0000526	-							OG0000439	Phenylalanyl-tRNA synthetase beta							OG0000113	PFAM Thiamine pyrophosphate enzyme, C-terminal							OG0000959	Catalyzes the methylation of C-1 in cobalt-precorrin-5B to form cobalt-precorrin-6A							OG0000363	Serine threonine protein kinase
OG0000527	The globular domain of the protein is located near the polypeptide exit tunnel on the outside of the subunit, while an extended beta-hairpin is found that lines the wall of the exit tunnel in the center of the 70S ribosome							OG0000440	PFAM GTPase of							OG0000115	Pyruvate ferredoxin/flavodoxin oxidoreductase							OG0000962	Cobalt chelatase (CbiK)							OG0000364	Relaxes both positive and negative superturns and exhibits a strong decatenase activity
OG0000528	One of the primary rRNA binding proteins. Required for association of the 30S and 50S subunits to form the 70S ribosome, for tRNA binding and peptide bond formation. It has been suggested to have peptidyltransferase activity							OG0000441	Specifically dimethylates two adjacent adenosines in the loop of a conserved hairpin near the 3'-end of 16S rRNA in the 30S particle. May play a critical role in biogenesis of 30S subunits							OG0000118	PFAM Thiamine pyrophosphate enzyme, C-terminal							OG0000965	AIR synthase related protein, C-terminal domain							OG0000366	PIN domain of ribonuclease
OG0000529	Ribosomal protein L23							OG0000442	Responsible for synthesis of pseudouridine from uracil- 54 and uracil-55 in the psi GC loop of transfer RNAs							OG0000119	ferredoxin oxidoreductase							OG0000966	Catalyzes the stereoinversion of LL-2,6- diaminoheptanedioate (L,L-DAP) to meso-diaminoheptanedioate (meso- DAP), a precursor of L-lysine							OG0000369	Belongs to the phosphoglycerate kinase family
OG0000530	50S ribosomal protein L4							OG0000443	Involved in targeting and insertion of nascent membrane proteins into the cytoplasmic membrane. Binds to the hydrophobic signal sequence of the ribosome-nascent chain (RNC) as it emerges from the ribosomes. The SRP-RNC complex is then targeted to the cytoplasmic membrane where it interacts with the SRP receptor FtsY							OG0000120	TIGRFAM 2-oxoacid acceptor oxidoreductase, delta subunit, pyruvate 2-ketoisovalerate							OG0000969	Amidohydrolase family							OG0000371	Participates in transcription termination
OG0000532	DUF35 OB-fold domain, acyl-CoA-associated							OG0000444	ribosomal protein							OG0000123	Catalyzes the reversible phosphorylation of S-methyl-5'- thioinosine (MTI) to hypoxanthine and 5-methylthioribose-1- phosphate. Involved in the breakdown of S-methyl-5'-thioadenosine (MTA), a major by-product of polyamine biosynthesis. Catabolism of (MTA) occurs via deamination to MTI and phosphorolysis to hypoxanthine							OG0000970	methanogenesis marker domain 9							OG0000373	N2,N2-dimethylguanosine tRNA methyltransferase
OG0000533	Belongs to the class-I aminoacyl-tRNA synthetase family							OG0000445	Belongs to the carbamoyltransferase HypF family							OG0000124	modulator of DNA gyrase							OG0000971	Succinyl-CoA synthetase functions in the citric acid cycle (TCA), coupling the hydrolysis of succinyl-CoA to the synthesis of either ATP or GTP and thus represents the only step of substrate-level phosphorylation in the TCA. The beta subunit provides nucleotide specificity of the enzyme and binds the substrate succinate, while the binding sites for coenzyme A and phosphate are found in the alpha …							OG0000375	The natural substrate for this enzyme may be peptidyl- tRNAs which drop off the ribosome during protein synthesis
OG0000534	Belongs to the UPF0107 family							OG0000446	Belongs to the UPF0147 family							OG0000837	formylmethanofuran dehydrogenase, subunit A							OG0000973	Methanogenesis marker protein 17							OG0000376	Produces ATP from ADP in the presence of a proton gradient across the membrane
OG0000535	Belongs to the lyase 1 family. Adenylosuccinate lyase subfamily							OG0000447	Component of the proteasome core, a large protease complex with broad specificity involved in protein degradation							OG0000718	TIGRFAM Coenzyme F420 hydrogenase, subunit gamma							OG0000974	cofactor biosynthesis protein							OG0000378	Produces ATP from ADP in the presence of a proton gradient across the membrane
OG0000537	Catalyzes the ATP-dependent conversion of 7-carboxy-7- deazaguanine (CDG) to 7-cyano-7-deazaguanine (preQ(0))							OG0000448	Beta-Casp domain							OG0000832	reductase, subunit							OG0000975	Elongator protein 3, MiaB family, Radical SAM							OG0000379	Produces ATP from ADP in the presence of a proton gradient across the membrane
OG0000540	Belongs to the eukaryotic ribosomal protein eS17 family							OG0000449	Catalyzes the complex heterocyclic radical-mediated conversion of 6-carboxy-5,6,7,8-tetrahydropterin (CPH4) to 7- carboxy-7-deazaguanine (CDG), a step common to the biosynthetic pathways of all 7-deazapurine-containing compounds							OG0000325	Catalyzes the decarboxylation of L-tyrosine to produce tyramine for methanofuran biosynthesis. Can also catalyze the decarboxylation of L-aspartate to produce beta-alanine for coenzyme A (CoA) biosynthesis							OG0000976	Succinyl-CoA synthetase functions in the citric acid cycle (TCA), coupling the hydrolysis of succinyl-CoA to the synthesis of either ATP or GTP and thus represents the only step of substrate-level phosphorylation in the TCA. The alpha subunit of the enzyme binds the substrates coenzyme A and phosphate, while succinate binding and nucleotide specificity is provided by the beta subunit							OG0000384	PFAM ExsB family protein
OG0000542	Domain of unknown function (DUF371)							OG0000450	ribosomal protein S15							OG0000270	Catalyzes a salvage reaction resulting in the formation of IMP that is energically less costly than de novo synthesis							OG0001130	Belongs to the metallo-dependent hydrolases superfamily. Adenine deaminase family							OG0000385	Belongs to the eukaryotic ribosomal protein eS24 family
OG0000548	PFAM Aspartate ornithine carbamoyltransferase, carbamoyl-P binding							OG0000451	Pyrophosphatase that catalyzes the hydrolysis of nucleoside triphosphates to their monophosphate derivatives, with a high preference for the non-canonical purine nucleotides XTP (xanthosine triphosphate), dITP (deoxyinosine triphosphate) and ITP. Seems to function as a house-cleaning enzyme that removes non-canonical purine nucleotides from the nucleotide pool, thus preventing their incorporation…							OG0000296	Bifunctional enzyme that catalyzes the epimerization of the S- and R-forms of NAD(P)HX and the dehydration of the S-form of NAD(P)HX at the expense of ADP, which is converted to AMP. This allows the repair of both epimers of NAD(P)HX, a damaged form of NAD(P)H that is a result of enzymatic or heat-dependent hydration							OG0000236	DNA repair enzyme that has both DNA N-glycosylase activity and AP-lyase activity. The DNA N-glycosylase activity releases various damaged pyrimidines from DNA by cleaving the N- glycosidic bond, leaving an AP (apurinic apyrimidinic) site. The AP-lyase activity cleaves the phosphodiester bond 3' to the AP site by a beta-elimination, leaving a 3'-terminal unsaturated sugar and a product with a term…							OG0000387	Belongs to the class-I aminoacyl-tRNA synthetase family
OG0000553	Involved in allosteric regulation of aspartate carbamoyltransferase							OG0000452	Required for the formation of a threonylcarbamoyl group on adenosine at position 37 (t(6)A37) in tRNAs that read codons beginning with adenine. Is a component of the KEOPS complex that is probably involved in the transfer of the threonylcarbamoyl moiety of threonylcarbamoyl-AMP (TC-AMP) to the N6 group of A37. The Kae1 domain likely plays a direct catalytic role in this reaction. The Bud32 domain…							OG0000319	Catalyzes the ATP-dependent amidation of deamido-NAD to form NAD. Uses ammonia as a nitrogen source							OG0000394	Catalyzes the attachment of glutamate to tRNA(Glu) in a two-step reaction glutamate is first activated by ATP to form Glu-AMP and then transferred to the acceptor end of tRNA(Glu)							OG0000388	Part of ribonuclease P, a protein complex that generates mature tRNA molecules by cleaving their 5'-ends
OG0000566	Belongs to the UPF0284 family							OG0000453	Belongs to the ATCase OTCase family							OG0000329	Belongs to the PdaD family							OG0000087	Catalyzes the gamma-elimination of phosphate from L- phosphohomoserine and the beta-addition of water to produce L- threonine							OG0000389	Belongs to the HMG-CoA reductase family
OG0000585	Catalyzes the formation of phosphoribosylamine from phosphoribosylpyrophosphate (PRPP) and glutamine							OG0000454	Belongs to the class-II aminoacyl-tRNA synthetase family							OG0000330	Catalyzes the synthesis of GMP from XMP							OG0000956	Catalyzes the reversible interconversion of 5-formyl- H(4)MPT to methenyl-H(4)MPT(							OG0000395	One of the primary rRNA binding proteins, it binds directly to 16S rRNA where it nucleates assembly of the body of the 30S subunit
OG0000629	Fumarase C-terminus							OG0000455	Belongs to the eukaryotic ribosomal protein eS1 family							OG0000336	histone acetyltransferase							OG0000113	PFAM Thiamine pyrophosphate enzyme, C-terminal							OG0000397	Belongs to the archaeal adenylate kinase family
OG0000569	ATP cone domain							OG0000456	Forms part of the ribosomal stalk, playing a central role in the interaction of the ribosome with GTP-bound translation factors							OG0000339	Domain of unknown function (DUF1947)							OG0000115	Pyruvate ferredoxin/flavodoxin oxidoreductase							OG0000398	This is one of the proteins that binds and probably mediates the attachment of the 5S RNA into the large ribosomal subunit, where it forms part of the central protuberance
OG0000544	Belongs to the eukaryotic ribosomal protein eL21 family							OG0000457	Forms part of the ribosomal stalk which helps the ribosome interact with GTP-bound translation factors							OG0000345	Pfam:DUF137							OG0000118	PFAM Thiamine pyrophosphate enzyme, C-terminal							OG0000399	binds to the 23S rRNA
OG0000545	DNA-dependent RNA polymerase catalyzes the transcription of DNA into RNA using the four ribonucleoside triphosphates as substrates							OG0000458	Seems to be required for maximal rate of protein biosynthesis. Enhances ribosome dissociation into subunits and stabilizes the binding of the initiator Met-tRNA(I) to 40 S ribosomal subunits							OG0000354	Involved in pre-rRNA and tRNA processing. Utilizes the methyl donor S-adenosyl-L-methionine to catalyze the site-specific 2'-hydroxyl methylation of ribose moieties in rRNA and tRNA. Site specificity is provided by a guide RNA that base pairs with the substrate. Methylation occurs at a characteristic distance from the sequence involved in base pairing with the guide RNA							OG0000119	ferredoxin oxidoreductase							OG0000401	Protein S19 forms a complex with S13 that binds strongly to the 16S ribosomal RNA
OG0000546	binds to the 23S rRNA							OG0000459	KH domain protein							OG0000359	Prenyltransferase that catalyzes the transfer of the geranylgeranyl moiety of geranylgeranyl diphosphate (GGPP) to the C3 hydroxyl of sn-glycerol-1-phosphate (G1P). This reaction is the first ether-bond-formation step in the biosynthesis of archaeal membrane lipids							OG0000120	TIGRFAM 2-oxoacid acceptor oxidoreductase, delta subunit, pyruvate 2-ketoisovalerate							OG0000402	Belongs to the class-I aminoacyl-tRNA synthetase family
OG0000574	50S ribosomal protein L37Ae							OG0000460	Relaxes both positive and negative superturns and exhibits a strong decatenase activity							OG0000368	Involved in the gluconeogenesis. Catalyzes stereospecifically the conversion of dihydroxyacetone phosphate (DHAP) to D-glyceraldehyde-3-phosphate (G3P)							OG0000123	Catalyzes the reversible phosphorylation of S-methyl-5'- thioinosine (MTI) to hypoxanthine and 5-methylthioribose-1- phosphate. Involved in the breakdown of S-methyl-5'-thioadenosine (MTA), a major by-product of polyamine biosynthesis. Catabolism of (MTA) occurs via deamination to MTI and phosphorolysis to hypoxanthine							OG0000403	Domain present in PSD-95, Dlg, and ZO-1/2.
OG0000576	RNA polymerase Rpb6							OG0000463	Component of the wyosine derivatives biosynthesis pathway that catalyzes the condensation of N-methylguanine with 2 carbon atoms from pyruvate to form the tricyclic 4-demethylwyosine (imG-14) on guanosine-37 of tRNA(Phe)							OG0000370	DNA-dependent RNA polymerase catalyzes the transcription of DNA into RNA using the four ribonucleoside triphosphates as substrates							OG0000124	modulator of DNA gyrase							OG0000563	Converts cobyric acid to cobinamide by the addition of aminopropanol on the F carboxylic group
OG0000557	Belongs to the UPF0218 family							OG0000464	DNA-dependent RNA polymerase catalyzes the transcription of DNA into RNA using the four ribonucleoside triphosphates as substrates							OG0000372	Allows the formation of correctly charged Gln-tRNA(Gln) through the transamidation of misacylated Glu-tRNA(Gln) in organisms which lack glutaminyl-tRNA synthetase. The reaction takes place in the presence of glutamine and ATP through an activated gamma-phospho-Glu-tRNA(Gln). The GatDE system is specific for glutamate and does not act on aspartate							OG0000691	Catalyzes the formation of cyclic 2,3-diphosphoglycerate (cDPG) by formation of an intramolecular phosphoanhydride bond at the expense of ATP							OG0000564	Phosphoribosylformylglycinamidine cyclo-ligase
OG0000617	Part of ribonuclease P, a protein complex that generates mature tRNA molecules by cleaving their 5'-ends							OG0000465	Belongs to the eukaryotic ribosomal protein eL30 family							OG0000377	Produces ATP from ADP in the presence of a proton gradient across the membrane. The archaeal beta chain is a regulatory subunit							OG0000937	Metal dependent phosphohydrolases with conserved 'HD' motif.							OG0000567	Phosphoribosylglycinamide synthetase, ATP-grasp (A) domain
OG0000550	Transcription elongation factor Spt5							OG0000466	With S4 and S5 plays an important role in translational accuracy. Located at the interface of the 30S and 50S subunits							OG0000381	HTH-type transcriptional regulatory protein							OG0000837	formylmethanofuran dehydrogenase, subunit A							OG0000579	Anion-transporting ATPase
OG0000551	Essential subunit of the Sec protein translocation channel SecYEG. Clamps together the 2 halves of SecY. May contact the channel plug during translocation							OG0000467	One of the primary rRNA binding proteins, it binds directly to 16S rRNA where it nucleates assembly of the head domain of the 30S subunit. Is located at the subunit interface close to the decoding center							OG0000383	RNase L inhibitor							OG0000568	Integral membrane protein DUF92							OG0000622	Fumarate hydratase (Fumerase)
OG0000604	more specifically in 18S rRNA pseudouridylation and in cleavage of pre-rRNA							OG0000468	Involved in the binding of tRNA to the ribosomes							OG0000386	Belongs to the eukaryotic ribosomal protein eL15 family							OG0000572	Protein of unknown function (DUF530)							OG0000746	Catalyzes the sequential NAD-dependent oxidations of L- histidinol to L-histidinaldehyde and then to L-histidine
OG0000596	Zn-ribbon RNA-binding protein with a function in translation							OG0000469	Allows the formation of correctly charged Gln-tRNA(Gln) through the transamidation of misacylated Glu-tRNA(Gln) in organisms which lack glutaminyl-tRNA synthetase. The reaction takes place in the presence of glutamine and ATP through an activated gamma-phospho-Glu-tRNA(Gln). The GatDE system is specific for glutamate and does not act on aspartate							OG0000391	Part of the RFC clamp loader complex which loads the PCNA sliding clamp onto DNA							OG0000832	reductase, subunit							OG0000749	Catalyzes the hydrolysis of the adenine ring of phosphoribosyl-AMP
OG0000580	but it may be involved in stabilization of the trimeric complex							OG0000470	Catalyzes the interconversion of methylthioribose-1- phosphate (MTR-1-P) into methylthioribulose-1-phosphate (MTRu-1- P)							OG0000392	Part of the RFC clamp loader complex which loads the PCNA sliding clamp onto DNA							OG0000679	myo-inositol-1-phosphate synthase							OG0000800	Methionine synthase
OG0000338	PFAM Haloacid dehalogenase-like hydrolase							OG0000471	S-adenosyl-L-methionine-dependent methyltransferase that catalyzes the trimethylation of the amino group of the modified target histidine residue in translation elongation factor 2 (EF- 2), to form an intermediate called diphthine. The three successive methylation reactions represent the second step of diphthamide biosynthesis							OG0000393	Plays an important role in the de novo pathway of purine nucleotide biosynthesis. Catalyzes the first committed step in the biosynthesis of AMP from IMP							OG0000718	TIGRFAM Coenzyme F420 hydrogenase, subunit gamma							OG0000813	Indole-3-glycerol phosphate synthase
OG0000531	Catalyzes the ATP-dependent phosphorylation of thiamine- monophosphate (TMP) to form thiamine-pyrophosphate (TPP), the active form of vitamin B1							OG0000472	Metallophosphoesterase, calcineurin superfamily							OG0000396	Belongs to the eukaryotic ribosomal protein eL34 family							OG0000331	ATPase which is responsible for recognizing, binding, unfolding and translocation of substrate proteins into the archaeal 20S proteasome core particle. Is essential for opening the gate of the 20S proteasome via an interaction with its C- terminus, thereby allowing substrate entry and access to the site of proteolysis. Thus, the C-termini of the proteasomal ATPase function like a 'key in a lock' …							OG0000821	The alpha subunit is responsible for the aldol cleavage of indoleglycerol phosphate to indole and glyceraldehyde 3- phosphate
OG0000506	This protein is one of the early assembly proteins of the 50S ribosomal subunit, although it is not seen to bind rRNA by itself. It is important during the early stages of 50S assembly							OG0000473	RecJ-like							OG0000404	Belongs to the universal ribosomal protein uL16 family							OG0000549	Belongs to the eukaryotic ribosomal protein eL40 family							OG0000808	Belongs to the CarA family
OG0000309	Sua5 YciO YrdC YwlC							OG0000474	Is required not only for elongation of protein synthesis but also for the initiation of all mRNA translation through initiator tRNA(fMet) aminoacylation							OG0000408	Directs the termination of nascent peptide synthesis (translation) in response to the termination codons UAA, UAG and UGA							OG0000590	Belongs to the UPF0173 family							OG0000868	(LOR SDH) bifunctional enzyme
OG0000264	Catalyzes the conversion of N5-carboxyaminoimidazole ribonucleotide (N5-CAIR) to 4-carboxy-5-aminoimidazole ribonucleotide (CAIR)							OG0000475	Catalyzes the addition and repair of the essential 3'- terminal CCA sequence in tRNAs without using a nucleic acid template. Adds these three nucleotides in the order of C, C, and A to the tRNA nucleotide-73, using CTP and ATP as substrates and producing inorganic pyrophosphate							OG0000409	Functions by promoting the formation of the first peptide bond							OG0000325	Catalyzes the decarboxylation of L-tyrosine to produce tyramine for methanofuran biosynthesis. Can also catalyze the decarboxylation of L-aspartate to produce beta-alanine for coenzyme A (CoA) biosynthesis							OG0000933	Specifically catalyzes the decarboxylation of meso- diaminopimelate (meso-DAP) to L-lysine
OG0000405	Specifically catalyzes the AdoMet-dependent 2'-O-ribose methylation of cytidine at position 56 in tRNAs							OG0000476	Hydrolyzes RNA 2',3'-cyclic phosphodiester to an RNA 2'- phosphomonoester							OG0000410	Catalyzes the attachment of tyrosine to tRNA(Tyr) in a two-step reaction tyrosine is first activated by ATP to form Tyr- AMP and then transferred to the acceptor end of tRNA(Tyr)							OG0000270	Catalyzes a salvage reaction resulting in the formation of IMP that is energically less costly than de novo synthesis							OG0000952	Methyltransferase
OG0000485	Elongator protein 3, MiaB family, Radical SAM							OG0000477	Catalyzes a transaldol reaction between 6-deoxy-5- ketofructose 1-phosphate (DKFP) and L-aspartate semialdehyde (ASA) with an elimination of hydroxypyruvaldehyde phosphate to yield 2- amino-3,7-dideoxy-D-threo-hept-6-ulosonate (ADH). Plays a key role in an alternative pathway of the biosynthesis of 3-dehydroquinate (DHQ), which is involved in the canonical pathway for the biosynthesis of aromatic…							OG0000411	Catalyzes the synthesis of GMP from XMP							OG0000296	Bifunctional enzyme that catalyzes the epimerization of the S- and R-forms of NAD(P)HX and the dehydration of the S-form of NAD(P)HX at the expense of ADP, which is converted to AMP. This allows the repair of both epimers of NAD(P)HX, a damaged form of NAD(P)H that is a result of enzymatic or heat-dependent hydration							OG0000953	Tetrapolymerization of the monopyrrole PBG into the hydroxymethylbilane pre-uroporphyrinogen in several discrete steps
OG0000562	Part of the phosphoribosylformylglycinamidine synthase complex involved in the purines biosynthetic pathway. Catalyzes the ATP-dependent conversion of formylglycinamide ribonucleotide (FGAR) and glutamine to yield formylglycinamidine ribonucleotide (FGAM) and glutamate. The FGAM synthase complex is composed of three subunits. PurQ produces an ammonia molecule by converting glutamine to glutamate.…							OG0000478	Aspartyl-tRNA synthetase with relaxed tRNA specificity since it is able to aspartylate not only its cognate tRNA(Asp) but also tRNA(Asn). Reaction proceeds in two steps L-aspartate is first activated by ATP to form Asp-AMP and then transferred to the acceptor end of tRNA(Asp Asn)							OG0000412	NMD3 family							OG0000319	Catalyzes the ATP-dependent amidation of deamido-NAD to form NAD. Uses ammonia as a nitrogen source							OG0000957	ATP-grasp domain
OG0000539	Catalyzes the formation of CDP-2,3-bis-(O- geranylgeranyl)-sn-glycerol (CDP-archaeol) from 2,3-bis-(O- geranylgeranyl)-sn-glycerol 1-phosphate (DGGGP) and CTP. This reaction is the third ether-bond-formation step in the biosynthesis of archaeal membrane lipids							OG0000479	Catalyzes the reversible conversion of ribose-5- phosphate to ribulose 5-phosphate							OG0000413	eIF-2 functions in the early steps of protein synthesis by forming a ternary complex with GTP and initiator tRNA							OG0000329	Belongs to the PdaD family							OG0000959	Catalyzes the methylation of C-1 in cobalt-precorrin-5B to form cobalt-precorrin-6A
OG0000626	Part of the phosphoribosylformylglycinamidine synthase complex involved in the purines biosynthetic pathway. Catalyzes the ATP-dependent conversion of formylglycinamide ribonucleotide (FGAR) and glutamine to yield formylglycinamidine ribonucleotide (FGAM) and glutamate. The FGAM synthase complex is composed of three subunits. PurQ produces an ammonia molecule by converting glutamine to glutamate.…							OG0000480	Catalyzes the NAD(P)H-dependent reduction of dihydroxyacetonephosphate (DHAP or glycerone phosphate) to glycerol 1-phosphate (G1P). The G1P thus generated is used as the glycerophosphate backbone of phospholipids in the cellular membranes of Archaea							OG0000415	Helix-turn-helix XRE-family like proteins							OG0000330	Catalyzes the synthesis of GMP from XMP							OG0000962	Cobalt chelatase (CbiK)
OG0000565	Domain of unknown function (DUF366)							OG0000481	Catalyzes the attachment of proline to tRNA(Pro) in a two-step reaction proline is first activated by ATP to form Pro- AMP and then transferred to the acceptor end of tRNA(Pro)							OG0000417	Nucleolar GTP-binding protein 1 (NOG1)							OG0000336	histone acetyltransferase							OG0000965	AIR synthase related protein, C-terminal domain
OG0000360	hydrogenase expression formation protein							OG0000482	Adenylate cyclase							OG0000419	MiaB-like tRNA modifying enzyme, archaeal-type							OG0000339	Domain of unknown function (DUF1947)							OG0000966	Catalyzes the stereoinversion of LL-2,6- diaminoheptanedioate (L,L-DAP) to meso-diaminoheptanedioate (meso- DAP), a precursor of L-lysine
OG0000426	Beta-lactamase superfamily domain							OG0000483	Catalyzes the conversion of inosine 5'-phosphate (IMP) to xanthosine 5'-phosphate (XMP), the first committed and rate- limiting step in the de novo synthesis of guanine nucleotides, and therefore plays an important role in the regulation of cell growth							OG0000420	CRS1_YhbY							OG0000345	Pfam:DUF137							OG0000969	Amidohydrolase family
OG0000583	Catalyzes amidations at positions B, D, E, and G on adenosylcobyrinic A,C-diamide. NH(2) groups are provided by glutamine, and one molecule of ATP is hydrogenolyzed for each amidation							OG0000484	Promotes the exchange of GDP for GTP in EF-1-alpha GDP, thus allowing the regeneration of EF-1-alpha GTP that could then be used to form the ternary complex EF-1-alpha GTP AAtRNA							OG0000421	Belongs to the PDCD5 family							OG0000354	Involved in pre-rRNA and tRNA processing. Utilizes the methyl donor S-adenosyl-L-methionine to catalyze the site-specific 2'-hydroxyl methylation of ribose moieties in rRNA and tRNA. Site specificity is provided by a guide RNA that base pairs with the substrate. Methylation occurs at a characteristic distance from the sequence involved in base pairing with the guide RNA							OG0000970	methanogenesis marker domain 9
OG0000541	ATP dephospho-CoA triphosphoribosyl transferase							OG0000486	Catalyzes the decarboxylation of orotidine 5'- monophosphate (OMP) to uridine 5'-monophosphate (UMP)							OG0000422	Belongs to the ribosomal protein L31e family							OG0000359	Prenyltransferase that catalyzes the transfer of the geranylgeranyl moiety of geranylgeranyl diphosphate (GGPP) to the C3 hydroxyl of sn-glycerol-1-phosphate (G1P). This reaction is the first ether-bond-formation step in the biosynthesis of archaeal membrane lipids							OG0000971	Succinyl-CoA synthetase functions in the citric acid cycle (TCA), coupling the hydrolysis of succinyl-CoA to the synthesis of either ATP or GTP and thus represents the only step of substrate-level phosphorylation in the TCA. The beta subunit provides nucleotide specificity of the enzyme and binds the substrate succinate, while the binding sites for coenzyme A and phosphate are found in the alpha …
OG0000552	Contacts the emerging nascent chain on the ribosome							OG0000487	One of the primary rRNA binding proteins, it binds directly near the 3'-end of the 23S rRNA, where it nucleates assembly of the 50S subunit							OG0000423	Ribosomal protein LX							OG0000368	Involved in the gluconeogenesis. Catalyzes stereospecifically the conversion of dihydroxyacetone phosphate (DHAP) to D-glyceraldehyde-3-phosphate (G3P)							OG0000973	Methanogenesis marker protein 17
OG0000575	Transcription factor Pcc1							OG0000488	Belongs to the eukaryotic ribosomal protein eS31 family							OG0000424	Thiolase, N-terminal domain							OG0000370	DNA-dependent RNA polymerase catalyzes the transcription of DNA into RNA using the four ribonucleoside triphosphates as substrates							OG0000974	cofactor biosynthesis protein
OG0000742	Catalyzes the NADPH-dependent formation of L-aspartate- semialdehyde (L-ASA) by the reductive dephosphorylation of L- aspartyl-4-phosphate							OG0000489	Transcription elongation factor Spt4							OG0000425	Belongs to the UPF0219 family							OG0000372	Allows the formation of correctly charged Gln-tRNA(Gln) through the transamidation of misacylated Glu-tRNA(Gln) in organisms which lack glutaminyl-tRNA synthetase. The reaction takes place in the presence of glutamine and ATP through an activated gamma-phospho-Glu-tRNA(Gln). The GatDE system is specific for glutamate and does not act on aspartate							OG0000975	Elongator protein 3, MiaB family, Radical SAM
OG0000577	PFAM RNA polymerases N							OG0000490	RNA polymerase							OG0000427	Involved in targeting and insertion of nascent membrane proteins into the cytoplasmic membrane. Acts as a receptor for the complex formed by the signal recognition particle (SRP) and the ribosome-nascent chain (RNC)							OG0000377	Produces ATP from ADP in the presence of a proton gradient across the membrane. The archaeal beta chain is a regulatory subunit							OG0000976	Succinyl-CoA synthetase functions in the citric acid cycle (TCA), coupling the hydrolysis of succinyl-CoA to the synthesis of either ATP or GTP and thus represents the only step of substrate-level phosphorylation in the TCA. The alpha subunit of the enzyme binds the substrates coenzyme A and phosphate, while succinate binding and nucleotide specificity is provided by the beta subunit
OG0000762	Catalyzes the transfer of the enolpyruvyl moiety of phosphoenolpyruvate (PEP) to the 5-hydroxyl of shikimate-3- phosphate (S3P) to produce enolpyruvyl shikimate-3-phosphate and inorganic phosphate							OG0000491	eIF-2 functions in the early steps of protein synthesis by forming a ternary complex with GTP and initiator tRNA							OG0000428	Ribosomal protein S8e							OG0000381	HTH-type transcriptional regulatory protein							OG0001130	Belongs to the metallo-dependent hydrolases superfamily. Adenine deaminase family
OG0000753	Shikimate kinase							OG0000492	Belongs to the eukaryotic ribosomal protein eS6 family							OG0000429	TIGRFAM hydrogenase expression formation protein HypE							OG0000383	RNase L inhibitor							OG0000691	Catalyzes the formation of cyclic 2,3-diphosphoglycerate (cDPG) by formation of an intramolecular phosphoanhydride bond at the expense of ATP
OG0000764	Catalyzes the anti-1,4-elimination of the C-3 phosphate and the C-6 proR hydrogen from 5-enolpyruvylshikimate-3-phosphate (EPSP) to yield chorismate, which is the branch point compound that serves as the starting substrate for the three terminal pathways of aromatic amino acid biosynthesis. This reaction introduces a second double bond into the aromatic ring system							OG0000493	Function in general translation initiation by promoting the binding of the formylmethionine-tRNA to ribosomes. Seems to function along with eIF-2							OG0000430	Involved in targeting and insertion of nascent membrane proteins into the cytoplasmic membrane. Binds directly to 7S RNA and mediates binding of the 54 kDa subunit of the SRP							OG0000386	Belongs to the eukaryotic ribosomal protein eL15 family							OG0000568	Integral membrane protein DUF92
OG0000612	Hexapeptide repeat of succinyl-transferase							OG0000494	Major role in the synthesis of nucleoside triphosphates other than ATP. The ATP gamma phosphate is transferred to the NDP beta phosphate via a ping-pong mechanism, using a phosphorylated active-site intermediate							OG0000433	Catalyzes the transfer of diphosphate from ATP to 6- hydroxymethyl-7,8-dihydropterin (6-HMD), leading to 6- hydroxymethyl-7,8-dihydropterin diphosphate (6-HMDP)							OG0000391	Part of the RFC clamp loader complex which loads the PCNA sliding clamp onto DNA							OG0000572	Protein of unknown function (DUF530)
OG0000797	Belongs to the acetylglutamate kinase family. ArgB subfamily							OG0000495	Belongs to the eukaryotic ribosomal protein eS28 family							OG0000434	Activates the tRNA-splicing ligase complex by facilitating the enzymatic turnover of catalytic subunit RtcB. Acts by promoting the guanylylation of RtcB, a key intermediate step in tRNA ligation. Can also alter the NTP specificity of RtcB such that ATP, dGTP or ITP is used efficiently							OG0000392	Part of the RFC clamp loader complex which loads the PCNA sliding clamp onto DNA							OG0000679	myo-inositol-1-phosphate synthase
OG0000815	Catalyzes the NADPH-dependent reduction of N-acetyl-5- glutamyl phosphate to yield N-acetyl-L-glutamate 5-semialdehyde							OG0000496	Multifunctional RNA-binding protein that recognizes the K-turn motif in ribosomal RNA, the RNA component of RNase P, box H ACA, box C D and box C' D' sRNAs							OG0000435	Catalyzes the ATP-dependent amination of UTP to CTP with either L-glutamine or ammonia as the source of nitrogen. Regulates intracellular CTP levels through interactions with the four ribonucleotide triphosphates							OG0000393	Plays an important role in the de novo pathway of purine nucleotide biosynthesis. Catalyzes the first committed step in the biosynthesis of AMP from IMP							OG0001048	Precorrin-6y C5,15-methyltransferase (Decarboxylating), CbiE subunit
OG0000193	Thiamine-binding protein							OG0000497	RNA binding							OG0000436	metal-binding-domain 4Fe-4S-binding-domain containing ABC transporter							OG0000396	Belongs to the eukaryotic ribosomal protein eL34 family							OG0000795	Male sterility protein
OG0000665	Catalyzes the cyclization of 5-formylamidoimidazole-4- carboxamide ribonucleotide to IMP							OG0000498	Endonuclease that removes tRNA introns. Cleaves pre-tRNA at the 5'- and 3'-splice sites to release the intron. The products are an intron and two tRNA half-molecules bearing 2',3' cyclic phosphate and 5'-OH termini. Recognizes a pseudosymmetric substrate in which 2 bulged loops of 3 bases are separated by a stem of 4 bp							OG0000437	May function in recognizing stalled ribosomes, interact with stem-loop structures in stalled mRNA molecules, and effect endonucleolytic cleavage of the mRNA. May play a role in the release non-functional ribosomes and degradation of damaged mRNAs. Has endoribonuclease activity							OG0000404	Belongs to the universal ribosomal protein uL16 family							OG0000264	Catalyzes the conversion of N5-carboxyaminoimidazole ribonucleotide (N5-CAIR) to 4-carboxy-5-aminoimidazole ribonucleotide (CAIR)
OG0000774	Involved in the biosynthesis of the chorismate, which leads to the biosynthesis of aromatic amino acids. Catalyzes the reversible NADPH linked reduction of 3-dehydroshikimate (DHSA) to yield shikimate (SA)							OG0000499	Component of the proteasome core, a large protease complex with broad specificity involved in protein degradation							OG0000438	Hydrogenase assembly chaperone hypC hupF							OG0000408	Directs the termination of nascent peptide synthesis (translation) in response to the termination codons UAA, UAG and UGA							OG0000485	Elongator protein 3, MiaB family, Radical SAM
OG0000783	Involved in the third step of the chorismate pathway, which leads to the biosynthesis of aromatic amino acids. Catalyzes the cis-dehydration of 3-dehydroquinate (DHQ) and introduces the first double bond of the aromatic ring to yield 3- dehydroshikimate							OG0000500	Shwachman-Bodian-Diamond syndrome (SBDS) protein							OG0000439	Phenylalanyl-tRNA synthetase beta							OG0000409	Functions by promoting the formation of the first peptide bond							OG0000405	Specifically catalyzes the AdoMet-dependent 2'-O-ribose methylation of cytidine at position 56 in tRNAs
OG0000251	Belongs to the metallo-dependent hydrolases superfamily. DHOase family. Class I DHOase subfamily							OG0000501	Zinc phosphodiesterase, which displays some tRNA 3'- processing endonuclease activity. Probably involved in tRNA maturation, by removing a 3'-trailer from precursor tRNA							OG0000440	PFAM GTPase of							OG0000410	Catalyzes the attachment of tyrosine to tRNA(Tyr) in a two-step reaction tyrosine is first activated by ATP to form Tyr- AMP and then transferred to the acceptor end of tRNA(Tyr)							OG0000562	Part of the phosphoribosylformylglycinamidine synthase complex involved in the purines biosynthetic pathway. Catalyzes the ATP-dependent conversion of formylglycinamide ribonucleotide (FGAR) and glutamine to yield formylglycinamidine ribonucleotide (FGAM) and glutamate. The FGAM synthase complex is composed of three subunits. PurQ produces an ammonia molecule by converting glutamine to glutamate.…
OG0000356	Converts GTP to 7,8-dihydro-D-neopterin 2',3'-cyclic phosphate, the first intermediate in the biosynthesis of coenzyme methanopterin							OG0000502	Belongs to the FPP GGPP synthase family							OG0000441	Specifically dimethylates two adjacent adenosines in the loop of a conserved hairpin near the 3'-end of 16S rRNA in the 30S particle. May play a critical role in biogenesis of 30S subunits							OG0000411	Catalyzes the synthesis of GMP from XMP							OG0000998	synthase
OG0000581	Cytidylyltransferase							OG0000503	An RNase that has 5'-3' exonuclease activity. May be involved in RNA degradation							OG0000442	Responsible for synthesis of pseudouridine from uracil- 54 and uracil-55 in the psi GC loop of transfer RNAs							OG0000412	NMD3 family							OG0000705	excinuclease ABC, C subunit
OG0000357	Dimethylates a single guanine residue at position 26 of a number of tRNAs using S-adenosyl-L-methionine as donor of the methyl groups							OG0000504	Belongs to the universal ribosomal protein uS2 family							OG0000443	Involved in targeting and insertion of nascent membrane proteins into the cytoplasmic membrane. Binds to the hydrophobic signal sequence of the ribosome-nascent chain (RNC) as it emerges from the ribosomes. The SRP-RNC complex is then targeted to the cytoplasmic membrane where it interacts with the SRP receptor FtsY							OG0000413	eIF-2 functions in the early steps of protein synthesis by forming a ternary complex with GTP and initiator tRNA							OG0000360	hydrogenase expression formation protein
OG0000416	AMMECR1							OG0000505	Belongs to the universal ribosomal protein uS9 family							OG0000444	ribosomal protein							OG0000415	Helix-turn-helix XRE-family like proteins							OG0000426	Beta-lactamase superfamily domain
OG0000547	S-adenosyl-L-methionine-dependent transferase that acts as a component of the wyosine derivatives biosynthesis pathway. Catalyzes the transfer of the alpha-amino-alpha-carboxypropyl (acp) group from S-adenosyl-L-methionine to 4-demethylwyosine (imG-14), forming 7-aminocarboxypropyl-demethylwyosine (wybutosine-86) at position 37 of tRNA(Phe)							OG0000507	Belongs to the eukaryotic ribosomal protein eL18 family							OG0000445	Belongs to the carbamoyltransferase HypF family							OG0000417	Nucleolar GTP-binding protein 1 (NOG1)							OG0001026	Catalyzes two activities which are involved in the cyclic version of arginine biosynthesis the synthesis of N- acetylglutamate from glutamate and acetyl-CoA as the acetyl donor, and of ornithine by transacetylation between N(2)-acetylornithine and glutamate
OG0000558	Belongs to the MEMO1 family							OG0000508	DNA-dependent RNA polymerase catalyzes the transcription of DNA into RNA using the four ribonucleoside triphosphates as substrates							OG0000446	Belongs to the UPF0147 family							OG0000419	MiaB-like tRNA modifying enzyme, archaeal-type							OG0001084	LexA-binding, inner membrane-associated putative hydrolase
OG0000746	Catalyzes the sequential NAD-dependent oxidations of L- histidinol to L-histidinaldehyde and then to L-histidine							OG0000509	Located on the platform of the 30S subunit							OG0000447	Component of the proteasome core, a large protease complex with broad specificity involved in protein degradation							OG0000420	CRS1_YhbY							OG0001342	-
OG0000749	Catalyzes the hydrolysis of the adenine ring of phosphoribosyl-AMP							OG0000510	Located at the top of the head of the 30S subunit, it contacts several helices of the 16S rRNA. In the 70S ribosome it contacts the 23S rRNA (bridge B1a) and protein L5 of the 50S subunit (bridge B1b), connecting the 2 subunits							OG0000448	Beta-Casp domain							OG0000421	Belongs to the PDCD5 family							OG0001377	MobA-like NTP transferase domain
OG0000752	1-(5-phosphoribosyl)-5- (5-phosphoribosylamino)methylideneamino imidazole-4-carboxamide isomerase							OG0000511	structural constituent of ribosome							OG0000449	Catalyzes the complex heterocyclic radical-mediated conversion of 6-carboxy-5,6,7,8-tetrahydropterin (CPH4) to 7- carboxy-7-deazaguanine (CDG), a step common to the biosynthetic pathways of all 7-deazapurine-containing compounds							OG0000422	Belongs to the ribosomal protein L31e family							OG0001378	PFAM Mur ligase
OG0000759	Imidazoleglycerol-phosphate dehydratase							OG0000512	Belongs to the cytidylate kinase family. Type 2 subfamily							OG0000450	ribosomal protein S15							OG0000423	Ribosomal protein LX							OG0001053	Glutamine amidotransferase domain
OG0000760	IGPS catalyzes the conversion of PRFAR and glutamine to IGP, AICAR and glutamate. The HisH subunit provides the glutamine amidotransferase activity that produces the ammonia necessary to HisF for the synthesis of IGP and AICAR							OG0000513	The central subunit of the protein translocation channel SecYEG. Consists of two halves formed by TMs 1-5 and 6-10. These two domains form a lateral gate at the front which open onto the bilayer between TMs 2 and 7, and are clamped together by SecE at the back. The channel is closed by both a pore ring composed of hydrophobic SecY resides and a short helix (helix 2A) on the extracellular side of …							OG0000451	Pyrophosphatase that catalyzes the hydrolysis of nucleoside triphosphates to their monophosphate derivatives, with a high preference for the non-canonical purine nucleotides XTP (xanthosine triphosphate), dITP (deoxyinosine triphosphate) and ITP. Seems to function as a house-cleaning enzyme that removes non-canonical purine nucleotides from the nucleotide pool, thus preventing their incorporation…							OG0000424	Thiolase, N-terminal domain							OG0001113	precorrin-6x reductase
OG0000763	Catalyzes the condensation of ATP and 5-phosphoribose 1- diphosphate to form N'-(5'-phosphoribosyl)-ATP (PR-ATP). Has a crucial role in the pathway because the rate of histidine biosynthesis seems to be controlled primarily by regulation of HisG enzymatic activity							OG0000514	binds to the 23S rRNA							OG0000452	Required for the formation of a threonylcarbamoyl group on adenosine at position 37 (t(6)A37) in tRNAs that read codons beginning with adenine. Is a component of the KEOPS complex that is probably involved in the transfer of the threonylcarbamoyl moiety of threonylcarbamoyl-AMP (TC-AMP) to the N6 group of A37. The Kae1 domain likely plays a direct catalytic role in this reaction. The Bud32 domain…							OG0000425	Belongs to the UPF0219 family							OG0001312	Zc3h12a-like Ribonuclease NYN domain
OG0000678	Catalyzes the formation of 6,7-dimethyl-8- ribityllumazine by condensation of 5-amino-6-(D- ribitylamino)uracil with 3,4-dihydroxy-2-butanone 4-phosphate. This is the penultimate step in the biosynthesis of riboflavin							OG0000515	ribosomal protein							OG0000453	Belongs to the ATCase OTCase family							OG0000427	Involved in targeting and insertion of nascent membrane proteins into the cytoplasmic membrane. Acts as a receptor for the complex formed by the signal recognition particle (SRP) and the ribosome-nascent chain (RNC)							OG0001434	-
OG0000374	Protein-export membrane protein SecD							OG0000516	With S4 and S12 plays an important role in translational accuracy							OG0000454	Belongs to the class-II aminoacyl-tRNA synthetase family							OG0000428	Ribosomal protein S8e							OG0001742	Glutamate synthase
OG0000608	Involved in protein export							OG0000517	ribosomal protein							OG0000455	Belongs to the eukaryotic ribosomal protein eS1 family							OG0000429	TIGRFAM hydrogenase expression formation protein HypE							OG0000251	Belongs to the metallo-dependent hydrolases superfamily. DHOase family. Class I DHOase subfamily
OG0000599	PFAM Phosphatidylglycerophosphatase A							OG0000518	This protein binds to the 23S rRNA, and is important in its secondary structure. It is located near the subunit interface in the base of the L7 L12 stalk, and near the tRNA binding site of the peptidyltransferase center							OG0000456	Forms part of the ribosomal stalk, playing a central role in the interaction of the ribosome with GTP-bound translation factors							OG0000430	Involved in targeting and insertion of nascent membrane proteins into the cytoplasmic membrane. Binds directly to 7S RNA and mediates binding of the 54 kDa subunit of the SRP							OG0000356	Converts GTP to 7,8-dihydro-D-neopterin 2',3'-cyclic phosphate, the first intermediate in the biosynthesis of coenzyme methanopterin
OG0000636	Catalyzes the hydrolysis of glutamine to glutamate and ammonia as part of the biosynthesis of pyridoxal 5'-phosphate. The resulting ammonia molecule is channeled to the active site of PdxS							OG0000519	One of the primary rRNA binding proteins, it binds directly to 16S rRNA central domain where it helps coordinate assembly of the platform of the 30S subunit							OG0000457	Forms part of the ribosomal stalk which helps the ribosome interact with GTP-bound translation factors							OG0000433	Catalyzes the transfer of diphosphate from ATP to 6- hydroxymethyl-7,8-dihydropterin (6-HMD), leading to 6- hydroxymethyl-7,8-dihydropterin diphosphate (6-HMDP)							OG0000723	Catalytic subunit of DNA primase, an RNA polymerase that catalyzes the synthesis of short RNA molecules used as primers for DNA polymerase during DNA replication. The small subunit contains the primase catalytic core and has DNA synthesis activity on its own. Binding to the large subunit stabilizes and modulates the activity, increasing the rate of DNA synthesis while decreasing the length of the…
OG0000609	binds to the 23S rRNA							OG0000520	This is 1 of the proteins that binds and probably mediates the attachment of the 5S RNA into the large ribosomal subunit, where it forms part of the central protuberance. In the 70S ribosome it contacts protein S13 of the 30S subunit (bridge B1b), connecting the 2 subunits							OG0000458	Seems to be required for maximal rate of protein biosynthesis. Enhances ribosome dissociation into subunits and stabilizes the binding of the initiator Met-tRNA(I) to 40 S ribosomal subunits							OG0000434	Activates the tRNA-splicing ligase complex by facilitating the enzymatic turnover of catalytic subunit RtcB. Acts by promoting the guanylylation of RtcB, a key intermediate step in tRNA ligation. Can also alter the NTP specificity of RtcB such that ATP, dGTP or ITP is used efficiently							OG0000357	Dimethylates a single guanine residue at position 26 of a number of tRNAs using S-adenosyl-L-methionine as donor of the methyl groups
OG0000266	Gar1/Naf1 RNA binding region							OG0000521	Belongs to the eukaryotic ribosomal protein eS4 family							OG0000459	KH domain protein							OG0000435	Catalyzes the ATP-dependent amination of UTP to CTP with either L-glutamine or ammonia as the source of nitrogen. Regulates intracellular CTP levels through interactions with the four ribonucleotide triphosphates							OG0000737	Belongs to the CDP-alcohol phosphatidyltransferase class-I family
OG0000194	Master enzyme that delivers sulfur to a number of partners involved in Fe-S cluster assembly, tRNA modification or cofactor biosynthesis. Catalyzes the removal of elemental sulfur atoms from cysteine to produce alanine. Functions as a sulfur delivery protein for Fe-S cluster synthesis onto IscU, an Fe-S scaffold assembly protein, as well as other S acceptor proteins							OG0000522	Located at the polypeptide exit tunnel on the outside of the subunit							OG0000460	Relaxes both positive and negative superturns and exhibits a strong decatenase activity							OG0000436	metal-binding-domain 4Fe-4S-binding-domain containing ABC transporter							OG0000099	Peptidyl-prolyl cis-trans isomerase
OG0000641	Fumarylacetoacetate (FAA) hydrolase family							OG0000523	One of the primary rRNA binding proteins, it binds specifically to the 5'-end of 16S ribosomal RNA							OG0000463	Component of the wyosine derivatives biosynthesis pathway that catalyzes the condensation of N-methylguanine with 2 carbon atoms from pyruvate to form the tricyclic 4-demethylwyosine (imG-14) on guanosine-37 of tRNA(Phe)							OG0000437	May function in recognizing stalled ribosomes, interact with stem-loop structures in stalled mRNA molecules, and effect endonucleolytic cleavage of the mRNA. May play a role in the release non-functional ribosomes and degradation of damaged mRNAs. Has endoribonuclease activity							OG0001008	Catalyzes the radical-mediated transfer of the hydroxybenzyl group from 4-hydroxyphenylpyruvate (HPP) to 5-amino- 6-ribitylamino-2,4(1H,3H)-pyrimidinedione to form 7,8-didemethyl- 8-hydroxy-5-deazariboflavin (FO)
OG0000793	PFAM Chorismate mutase, type II							OG0000524	Belongs to the SUI1 family							OG0000464	DNA-dependent RNA polymerase catalyzes the transcription of DNA into RNA using the four ribonucleoside triphosphates as substrates							OG0000438	Hydrogenase assembly chaperone hypC hupF							OG0001040	Methanogenesis marker protein 14
OG0000823	TIGRFAM Methyl coenzyme M reductase system, component A2							OG0000525	Belongs to the universal ribosomal protein uL29 family							OG0000465	Belongs to the eukaryotic ribosomal protein eL30 family							OG0000439	Phenylalanyl-tRNA synthetase beta							OG0001482	Restriction endonuclease
OG0000827	Catalyzes the conversion of 4-hydroxy- tetrahydrodipicolinate (HTPA) to tetrahydrodipicolinate							OG0000526	-							OG0000466	With S4 and S5 plays an important role in translational accuracy. Located at the interface of the 30S and 50S subunits							OG0000440	PFAM GTPase of							OG0001550	-
OG0000870	Catalyzes the condensation of formaldehyde with tetrahydromethanopterin (H(4)MPT) to 5,10- methylenetetrahydromethanopterin							OG0000527	The globular domain of the protein is located near the polypeptide exit tunnel on the outside of the subunit, while an extended beta-hairpin is found that lines the wall of the exit tunnel in the center of the 70S ribosome							OG0000467	One of the primary rRNA binding proteins, it binds directly to 16S rRNA where it nucleates assembly of the head domain of the 30S subunit. Is located at the subunit interface close to the decoding center							OG0000441	Specifically dimethylates two adjacent adenosines in the loop of a conserved hairpin near the 3'-end of 16S rRNA in the 30S particle. May play a critical role in biogenesis of 30S subunits							OG0001552	Pfam:DUF552
OG0000297	Nucleotidase that shows phosphatase activity on nucleoside 5'-monophosphates							OG0000528	One of the primary rRNA binding proteins. Required for association of the 30S and 50S subunits to form the 70S ribosome, for tRNA binding and peptide bond formation. It has been suggested to have peptidyltransferase activity							OG0000468	Involved in the binding of tRNA to the ribosomes							OG0000442	Responsible for synthesis of pseudouridine from uracil- 54 and uracil-55 in the psi GC loop of transfer RNAs							OG0001902	PFAM Coenzyme F420 hydrogenase dehydrogenase beta subunit
OG0000800	Methionine synthase							OG0000529	Ribosomal protein L23							OG0000469	Allows the formation of correctly charged Gln-tRNA(Gln) through the transamidation of misacylated Glu-tRNA(Gln) in organisms which lack glutaminyl-tRNA synthetase. The reaction takes place in the presence of glutamine and ATP through an activated gamma-phospho-Glu-tRNA(Gln). The GatDE system is specific for glutamate and does not act on aspartate							OG0000443	Involved in targeting and insertion of nascent membrane proteins into the cytoplasmic membrane. Binds to the hydrophobic signal sequence of the ribosome-nascent chain (RNC) as it emerges from the ribosomes. The SRP-RNC complex is then targeted to the cytoplasmic membrane where it interacts with the SRP receptor FtsY							OG0000636	Catalyzes the hydrolysis of glutamine to glutamate and ammonia as part of the biosynthesis of pyridoxal 5'-phosphate. The resulting ammonia molecule is channeled to the active site of PdxS
OG0000917	Sulfopyruvate decarboxylase, beta subunit							OG0000530	50S ribosomal protein L4							OG0000470	Catalyzes the interconversion of methylthioribose-1- phosphate (MTR-1-P) into methylthioribulose-1-phosphate (MTRu-1- P)							OG0000444	ribosomal protein							OG0001012	F420-0:Gamma-glutamyl ligase
OG0000660	TIGRFAM RNA methyltransferase, TrmH							OG0000532	DUF35 OB-fold domain, acyl-CoA-associated							OG0000471	S-adenosyl-L-methionine-dependent methyltransferase that catalyzes the trimethylation of the amino group of the modified target histidine residue in translation elongation factor 2 (EF- 2), to form an intermediate called diphthine. The three successive methylation reactions represent the second step of diphthamide biosynthesis							OG0000445	Belongs to the carbamoyltransferase HypF family							OG0001861	PFAM 3H domain
OG0000900	PFAM amino acid-binding ACT domain protein							OG0000533	Belongs to the class-I aminoacyl-tRNA synthetase family							OG0000472	Metallophosphoesterase, calcineurin superfamily							OG0000446	Belongs to the UPF0147 family							OG0001981	-
OG0000812	The beta subunit is responsible for the synthesis of L- tryptophan from indole and L-serine							OG0000534	Belongs to the UPF0107 family							OG0000473	RecJ-like							OG0000447	Component of the proteasome core, a large protease complex with broad specificity involved in protein degradation							OG0001341	damaged site, the DNA wraps around one UvrB monomer. DNA wrap is dependent on ATP binding by UvrB and probably causes local melting of the DNA helix, facilitating insertion of UvrB beta-hairpin between the DNA strands. Then UvrB probes one DNA strand for the presence of a lesion. If a lesion is found the UvrA subunits dissociate and the UvrB-DNA preincision complex is formed. This complex is subs…
OG0000852	Specifically catalyzes the NAD or NADP-dependent dehydrogenation of L-aspartate to iminoaspartate							OG0000535	Belongs to the lyase 1 family. Adenylosuccinate lyase subfamily							OG0000474	Is required not only for elongation of protein synthesis but also for the initiation of all mRNA translation through initiator tRNA(fMet) aminoacylation							OG0000448	Beta-Casp domain							OG0000414	Archaeal Nre, N-terminal
OG0000802	Part of a heterotetrameric complex that catalyzes the two-step biosynthesis of anthranilate, an intermediate in the biosynthesis of L-tryptophan. In the first step, the glutamine- binding beta subunit (TrpG) of anthranilate synthase (AS) provides the glutamine amidotransferase activity which generates ammonia as a substrate that, along with chorismate, is used in the second step, catalyzed by the…							OG0000537	Catalyzes the ATP-dependent conversion of 7-carboxy-7- deazaguanine (CDG) to 7-cyano-7-deazaguanine (preQ(0))							OG0000475	Catalyzes the addition and repair of the essential 3'- terminal CCA sequence in tRNAs without using a nucleic acid template. Adds these three nucleotides in the order of C, C, and A to the tRNA nucleotide-73, using CTP and ATP as substrates and producing inorganic pyrophosphate							OG0000449	Catalyzes the complex heterocyclic radical-mediated conversion of 6-carboxy-5,6,7,8-tetrahydropterin (CPH4) to 7- carboxy-7-deazaguanine (CDG), a step common to the biosynthetic pathways of all 7-deazapurine-containing compounds							OG0000896	Belongs to the TrpF family
OG0000813	Indole-3-glycerol phosphate synthase							OG0000540	Belongs to the eukaryotic ribosomal protein eS17 family							OG0000476	Hydrolyzes RNA 2',3'-cyclic phosphodiester to an RNA 2'- phosphomonoester							OG0000450	ribosomal protein S15							OG0001083	4Fe-4S dicluster domain
OG0000821	The alpha subunit is responsible for the aldol cleavage of indoleglycerol phosphate to indole and glyceraldehyde 3- phosphate							OG0000542	Domain of unknown function (DUF371)							OG0000477	Catalyzes a transaldol reaction between 6-deoxy-5- ketofructose 1-phosphate (DKFP) and L-aspartate semialdehyde (ASA) with an elimination of hydroxypyruvaldehyde phosphate to yield 2- amino-3,7-dideoxy-D-threo-hept-6-ulosonate (ADH). Plays a key role in an alternative pathway of the biosynthesis of 3-dehydroquinate (DHQ), which is involved in the canonical pathway for the biosynthesis of aromatic…							OG0000451	Pyrophosphatase that catalyzes the hydrolysis of nucleoside triphosphates to their monophosphate derivatives, with a high preference for the non-canonical purine nucleotides XTP (xanthosine triphosphate), dITP (deoxyinosine triphosphate) and ITP. Seems to function as a house-cleaning enzyme that removes non-canonical purine nucleotides from the nucleotide pool, thus preventing their incorporation…							OG0000676	Putative tRNA binding domain
OG0000829	synthase							OG0000548	PFAM Aspartate ornithine carbamoyltransferase, carbamoyl-P binding							OG0000478	Aspartyl-tRNA synthetase with relaxed tRNA specificity since it is able to aspartylate not only its cognate tRNA(Asp) but also tRNA(Asn). Reaction proceeds in two steps L-aspartate is first activated by ATP to form Asp-AMP and then transferred to the acceptor end of tRNA(Asp Asn)							OG0000452	Required for the formation of a threonylcarbamoyl group on adenosine at position 37 (t(6)A37) in tRNAs that read codons beginning with adenine. Is a component of the KEOPS complex that is probably involved in the transfer of the threonylcarbamoyl moiety of threonylcarbamoyl-AMP (TC-AMP) to the N6 group of A37. The Kae1 domain likely plays a direct catalytic role in this reaction. The Bud32 domain…							OG0000165	FeS cluster assembly
OG0000828	Catalyzes the transfer of the phosphoribosyl group of 5- phosphorylribose-1-pyrophosphate (PRPP) to anthranilate to yield N-(5'-phosphoribosyl)-anthranilate (PRA)							OG0000553	Involved in allosteric regulation of aspartate carbamoyltransferase							OG0000479	Catalyzes the reversible conversion of ribose-5- phosphate to ribulose 5-phosphate							OG0000453	Belongs to the ATCase OTCase family							OG0000310	SMART Nucleotide binding protein, PINc
OG0000919	Involved in the biosynthesis of branched-chain amino acids (BCAA). Catalyzes an alkyl-migration followed by a ketol- acid reduction of (S)-2-acetolactate (S2AL) to yield (R)-2,3- dihydroxy-isovalerate. In the isomerase reaction, S2AL is rearranged via a Mg-dependent methyl migration to produce 3- hydroxy-3-methyl-2-ketobutyrate (HMKB). In the reductase reaction, this 2-ketoacid undergoes a metal-…							OG0000557	Belongs to the UPF0218 family							OG0000480	Catalyzes the NAD(P)H-dependent reduction of dihydroxyacetonephosphate (DHAP or glycerone phosphate) to glycerol 1-phosphate (G1P). The G1P thus generated is used as the glycerophosphate backbone of phospholipids in the cellular membranes of Archaea							OG0000454	Belongs to the class-II aminoacyl-tRNA synthetase family							OG0000380	Belongs to the V-ATPase proteolipid subunit family
OG0000920	Belongs to the IlvD Edd family							OG0000566	Belongs to the UPF0284 family							OG0000481	Catalyzes the attachment of proline to tRNA(Pro) in a two-step reaction proline is first activated by ATP to form Pro- AMP and then transferred to the acceptor end of tRNA(Pro)							OG0000455	Belongs to the eukaryotic ribosomal protein eS1 family							OG0001743	ASCH
OG0000850	Belongs to the argininosuccinate synthase family. Type 1 subfamily							OG0000569	ATP cone domain							OG0000482	Adenylate cyclase							OG0000456	Forms part of the ribosomal stalk, playing a central role in the interaction of the ribosome with GTP-bound translation factors							OG0000674	Type IV leader peptidase family
OG0000816	Part of the ABC transporter complex PstSACB involved in phosphate import. Responsible for energy coupling to the transport system							OG0000585	Catalyzes the formation of phosphoribosylamine from phosphoribosylpyrophosphate (PRPP) and glutamine							OG0000483	Catalyzes the conversion of inosine 5'-phosphate (IMP) to xanthosine 5'-phosphate (XMP), the first committed and rate- limiting step in the de novo synthesis of guanine nucleotides, and therefore plays an important role in the regulation of cell growth							OG0000457	Forms part of the ribosomal stalk which helps the ribosome interact with GTP-bound translation factors							OG0000730	BioY family
OG0000684	Belongs to the NiFe NiFeSe hydrogenase large subunit family							OG0000617	Part of ribonuclease P, a protein complex that generates mature tRNA molecules by cleaving their 5'-ends							OG0000484	Promotes the exchange of GDP for GTP in EF-1-alpha GDP, thus allowing the regeneration of EF-1-alpha GTP that could then be used to form the ternary complex EF-1-alpha GTP AAtRNA							OG0000458	Seems to be required for maximal rate of protein biosynthesis. Enhances ribosome dissociation into subunits and stabilizes the binding of the initiator Met-tRNA(I) to 40 S ribosomal subunits							OG0000240	Involved in the regulation of the intracellular balance of NAD and NADP, and is a key enzyme in the biosynthesis of NADP. Catalyzes specifically the phosphorylation on 2'-hydroxyl of the adenosine moiety of NAD to yield NADP
OG0000896	Belongs to the TrpF family							OG0000629	Fumarase C-terminus							OG0000486	Catalyzes the decarboxylation of orotidine 5'- monophosphate (OMP) to uridine 5'-monophosphate (UMP)							OG0000459	KH domain protein							OG0000554	Peptidase M50
OG0000808	Belongs to the CarA family							OG0000596	Zn-ribbon RNA-binding protein with a function in translation							OG0000487	One of the primary rRNA binding proteins, it binds directly near the 3'-end of the 23S rRNA, where it nucleates assembly of the 50S subunit							OG0000460	Relaxes both positive and negative superturns and exhibits a strong decatenase activity							OG0000658	4Fe-4S single cluster domain
OG0000165	FeS cluster assembly							OG0000506	This protein is one of the early assembly proteins of the 50S ribosomal subunit, although it is not seen to bind rRNA by itself. It is important during the early stages of 50S assembly							OG0000488	Belongs to the eukaryotic ribosomal protein eS31 family							OG0000463	Component of the wyosine derivatives biosynthesis pathway that catalyzes the condensation of N-methylguanine with 2 carbon atoms from pyruvate to form the tricyclic 4-demethylwyosine (imG-14) on guanosine-37 of tRNA(Phe)							OG0000252	Phosphoesterase
OG0000178	ABC transporter							OG0000742	Catalyzes the NADPH-dependent formation of L-aspartate- semialdehyde (L-ASA) by the reductive dephosphorylation of L- aspartyl-4-phosphate							OG0000489	Transcription elongation factor Spt4							OG0000464	DNA-dependent RNA polymerase catalyzes the transcription of DNA into RNA using the four ribonucleoside triphosphates as substrates							OG0000968	Methanogenesis marker 16 metalloprotein
OG0000836	argininosuccinate lyase							OG0000753	Shikimate kinase							OG0000490	RNA polymerase							OG0000465	Belongs to the eukaryotic ribosomal protein eL30 family							OG0000314	Belongs to the dCTP deaminase family
OG0000718	TIGRFAM Coenzyme F420 hydrogenase, subunit gamma							OG0000612	Hexapeptide repeat of succinyl-transferase							OG0000491	eIF-2 functions in the early steps of protein synthesis by forming a ternary complex with GTP and initiator tRNA							OG0000466	With S4 and S5 plays an important role in translational accuracy. Located at the interface of the 30S and 50S subunits							OG0000350	Possesses two activities a DNA synthesis (polymerase) and an exonucleolytic activity that degrades single-stranded DNA in the 3' to 5' direction. Has a template-primer preference which is characteristic of a replicative DNA polymerase
OG0000642	Catalyzes the reversible interconversion of serine and glycine with tetrahydromethanopterin (H4MPT) serving as the one- carbon carrier. Also exhibits a pteridine-independent aldolase activity toward beta-hydroxyamino acids, producing glycine and aldehydes, via a retro-aldol mechanism							OG0000815	Catalyzes the NADPH-dependent reduction of N-acetyl-5- glutamyl phosphate to yield N-acetyl-L-glutamate 5-semialdehyde							OG0000492	Belongs to the eukaryotic ribosomal protein eS6 family							OG0000467	One of the primary rRNA binding proteins, it binds directly to 16S rRNA where it nucleates assembly of the head domain of the 30S subunit. Is located at the subunit interface close to the decoding center							OG0000142	Glutaredoxin
OG0000831	reductase, subunit							OG0000665	Catalyzes the cyclization of 5-formylamidoimidazole-4- carboxamide ribonucleotide to IMP							OG0000493	Function in general translation initiation by promoting the binding of the formylmethionine-tRNA to ribosomes. Seems to function along with eIF-2							OG0000468	Involved in the binding of tRNA to the ribosomes							OG0000906	auxin efflux carrier
OG0001041	2-phosphosulpholactate phosphatase							OG0000783	Involved in the third step of the chorismate pathway, which leads to the biosynthesis of aromatic amino acids. Catalyzes the cis-dehydration of 3-dehydroquinate (DHQ) and introduces the first double bond of the aromatic ring to yield 3- dehydroshikimate							OG0000494	Major role in the synthesis of nucleoside triphosphates other than ATP. The ATP gamma phosphate is transferred to the NDP beta phosphate via a ping-pong mechanism, using a phosphorylated active-site intermediate							OG0000469	Allows the formation of correctly charged Gln-tRNA(Gln) through the transamidation of misacylated Glu-tRNA(Gln) in organisms which lack glutaminyl-tRNA synthetase. The reaction takes place in the presence of glutamine and ATP through an activated gamma-phospho-Glu-tRNA(Gln). The GatDE system is specific for glutamate and does not act on aspartate							OG0001111	NADH dehydrogenase
OG0000881	Belongs to the thymidylate synthase family. Archaeal- type ThyA subfamily							OG0000752	1-(5-phosphoribosyl)-5- (5-phosphoribosylamino)methylideneamino imidazole-4-carboxamide isomerase							OG0000495	Belongs to the eukaryotic ribosomal protein eS28 family							OG0000470	Catalyzes the interconversion of methylthioribose-1- phosphate (MTR-1-P) into methylthioribulose-1-phosphate (MTRu-1- P)							OG0000713	Has ATPase and non-specific DNA-binding activities
OG0000806	Pyridine nucleotide-disulphide oxidoreductase							OG0000759	Imidazoleglycerol-phosphate dehydratase							OG0000496	Multifunctional RNA-binding protein that recognizes the K-turn motif in ribosomal RNA, the RNA component of RNase P, box H ACA, box C D and box C' D' sRNAs							OG0000471	S-adenosyl-L-methionine-dependent methyltransferase that catalyzes the trimethylation of the amino group of the modified target histidine residue in translation elongation factor 2 (EF- 2), to form an intermediate called diphthine. The three successive methylation reactions represent the second step of diphthamide biosynthesis							OG0001483	tRNA-ribosyltransferase
OG0000872	Malate L-lactate dehydrogenase							OG0000760	IGPS catalyzes the conversion of PRFAR and glutamine to IGP, AICAR and glutamate. The HisH subunit provides the glutamine amidotransferase activity that produces the ammonia necessary to HisF for the synthesis of IGP and AICAR							OG0000497	RNA binding							OG0000472	Metallophosphoesterase, calcineurin superfamily							OG0000344	AAA domain
OG0000837	formylmethanofuran dehydrogenase, subunit A							OG0000763	Catalyzes the condensation of ATP and 5-phosphoribose 1- diphosphate to form N'-(5'-phosphoribosyl)-ATP (PR-ATP). Has a crucial role in the pathway because the rate of histidine biosynthesis seems to be controlled primarily by regulation of HisG enzymatic activity							OG0000498	Endonuclease that removes tRNA introns. Cleaves pre-tRNA at the 5'- and 3'-splice sites to release the intron. The products are an intron and two tRNA half-molecules bearing 2',3' cyclic phosphate and 5'-OH termini. Recognizes a pseudosymmetric substrate in which 2 bulged loops of 3 bases are separated by a stem of 4 bp							OG0000473	RecJ-like							OG0000634	UTP-glucose-1-phosphate uridylyltransferase
OG0000832	reductase, subunit							OG0000678	Catalyzes the formation of 6,7-dimethyl-8- ribityllumazine by condensation of 5-amino-6-(D- ribitylamino)uracil with 3,4-dihydroxy-2-butanone 4-phosphate. This is the penultimate step in the biosynthesis of riboflavin							OG0000499	Component of the proteasome core, a large protease complex with broad specificity involved in protein degradation							OG0000474	Is required not only for elongation of protein synthesis but also for the initiation of all mRNA translation through initiator tRNA(fMet) aminoacylation							OG0000276	Tripartite tricarboxylate transporter TctA family
OG0000934	Prephenate dehydratase							OG0000544	Belongs to the eukaryotic ribosomal protein eL21 family							OG0000500	Shwachman-Bodian-Diamond syndrome (SBDS) protein							OG0000475	Catalyzes the addition and repair of the essential 3'- terminal CCA sequence in tRNAs without using a nucleic acid template. Adds these three nucleotides in the order of C, C, and A to the tRNA nucleotide-73, using CTP and ATP as substrates and producing inorganic pyrophosphate							OG0000271	Sliding clamp subunit that acts as a moving platform for DNA processing. Responsible for tethering the catalytic subunit of DNA polymerase and other proteins to DNA during high-speed replication
OG0001053	Glutamine amidotransferase domain							OG0000545	DNA-dependent RNA polymerase catalyzes the transcription of DNA into RNA using the four ribonucleoside triphosphates as substrates							OG0000501	Zinc phosphodiesterase, which displays some tRNA 3'- processing endonuclease activity. Probably involved in tRNA maturation, by removing a 3'-trailer from precursor tRNA							OG0000476	Hydrolyzes RNA 2',3'-cyclic phosphodiester to an RNA 2'- phosphomonoester							OG0000807	Protein of unknown function DUF116
OG0000895	Uncharacterized protein conserved in archaea (DUF2098)							OG0000546	binds to the 23S rRNA							OG0000502	Belongs to the FPP GGPP synthase family							OG0000477	Catalyzes a transaldol reaction between 6-deoxy-5- ketofructose 1-phosphate (DKFP) and L-aspartate semialdehyde (ASA) with an elimination of hydroxypyruvaldehyde phosphate to yield 2- amino-3,7-dideoxy-D-threo-hept-6-ulosonate (ADH). Plays a key role in an alternative pathway of the biosynthesis of 3-dehydroquinate (DHQ), which is involved in the canonical pathway for the biosynthesis of aromatic…							OG0000390	Part of ribonuclease P, a protein complex that generates mature tRNA molecules by cleaving their 5'-ends
OG0000937	Metal dependent phosphohydrolases with conserved 'HD' motif.							OG0000574	50S ribosomal protein L37Ae							OG0000503	An RNase that has 5'-3' exonuclease activity. May be involved in RNA degradation							OG0000478	Aspartyl-tRNA synthetase with relaxed tRNA specificity since it is able to aspartylate not only its cognate tRNA(Asp) but also tRNA(Asn). Reaction proceeds in two steps L-aspartate is first activated by ATP to form Asp-AMP and then transferred to the acceptor end of tRNA(Asp Asn)							OG0000739	TatD related DNase
OG0000968	Methanogenesis marker 16 metalloprotein							OG0000576	RNA polymerase Rpb6							OG0000504	Belongs to the universal ribosomal protein uS2 family							OG0000479	Catalyzes the reversible conversion of ribose-5- phosphate to ribulose 5-phosphate							OG0000917	Sulfopyruvate decarboxylase, beta subunit
OG0000915	Mur ligase							OG0000868	(LOR SDH) bifunctional enzyme							OG0000505	Belongs to the universal ribosomal protein uS9 family							OG0000480	Catalyzes the NAD(P)H-dependent reduction of dihydroxyacetonephosphate (DHAP or glycerone phosphate) to glycerol 1-phosphate (G1P). The G1P thus generated is used as the glycerophosphate backbone of phospholipids in the cellular membranes of Archaea							OG0000085	Essential cell division protein that forms a contractile ring structure (Z ring) at the future cell division site. The regulation of the ring assembly controls the timing and the location of cell division. One of the functions of the FtsZ ring is to recruit other cell division proteins to the septum to produce a new cell wall between the dividing cells. Binds GTP and shows GTPase activity
OG0000906	auxin efflux carrier							OG0000933	Specifically catalyzes the decarboxylation of meso- diaminopimelate (meso-DAP) to L-lysine							OG0000507	Belongs to the eukaryotic ribosomal protein eL18 family							OG0000481	Catalyzes the attachment of proline to tRNA(Pro) in a two-step reaction proline is first activated by ATP to form Pro- AMP and then transferred to the acceptor end of tRNA(Pro)							OG0000261	Involved in the catabolism of quinolinic acid (QA)
OG0000890	Belongs to the LarC family							OG0000952	Methyltransferase							OG0000508	DNA-dependent RNA polymerase catalyzes the transcription of DNA into RNA using the four ribonucleoside triphosphates as substrates							OG0000482	Adenylate cyclase							OG0000291	Patch-forming domain C2 of tRNA-guanine transglycosylase
OG0000851	Catalyzes the methylation of C-15 in cobalt-precorrin-6B followed by the decarboxylation of C-12 to form cobalt-precorrin- 7							OG0000953	Tetrapolymerization of the monopyrrole PBG into the hydroxymethylbilane pre-uroporphyrinogen in several discrete steps							OG0000509	Located on the platform of the 30S subunit							OG0000483	Catalyzes the conversion of inosine 5'-phosphate (IMP) to xanthosine 5'-phosphate (XMP), the first committed and rate- limiting step in the de novo synthesis of guanine nucleotides, and therefore plays an important role in the regulation of cell growth							OG0000299	Catalyzes the attachment of alanine to tRNA(Ala) in a two-step reaction alanine is first activated by ATP to form Ala- AMP and then transferred to the acceptor end of tRNA(Ala). Also edits incorrectly charged Ser-tRNA(Ala) and Gly-tRNA(Ala) via its editing domain
OG0000862	Catalyzes the reversible reduction of methylene-H(4)MPT to methyl-H(4)MPT							OG0000957	ATP-grasp domain							OG0000510	Located at the top of the head of the 30S subunit, it contacts several helices of the 16S rRNA. In the 70S ribosome it contacts the 23S rRNA (bridge B1a) and protein L5 of the 50S subunit (bridge B1b), connecting the 2 subunits							OG0000484	Promotes the exchange of GDP for GTP in EF-1-alpha GDP, thus allowing the regeneration of EF-1-alpha GTP that could then be used to form the ternary complex EF-1-alpha GTP AAtRNA							OG0000304	Flavin prenyltransferase that catalyzes the synthesis of the prenylated FMN cofactor (prenyl-FMN) for 4-hydroxy-3- polyprenylbenzoic acid decarboxylase UbiD. The prenyltransferase is metal-independent and links a dimethylallyl moiety from dimethylallyl monophosphate (DMAP) to the flavin N5 and C6 atoms of FMN
OG0000901	methanogenesis marker protein 1							OG0000959	Catalyzes the methylation of C-1 in cobalt-precorrin-5B to form cobalt-precorrin-6A							OG0000511	structural constituent of ribosome							OG0000486	Catalyzes the decarboxylation of orotidine 5'- monophosphate (OMP) to uridine 5'-monophosphate (UMP)							OG0000315	Probably involved in the biogenesis of the ribosome
OG0001033	Uncharacterized protein conserved in archaea (DUF2099)							OG0000962	Cobalt chelatase (CbiK)							OG0000512	Belongs to the cytidylate kinase family. Type 2 subfamily							OG0000487	One of the primary rRNA binding proteins, it binds directly near the 3'-end of the 23S rRNA, where it nucleates assembly of the 50S subunit							OG0000400	Binds to 23S rRNA. Forms part of two intersubunit bridges in the 70S ribosome
OG0000936	Catalyzes the ATP-dependent amidation of the two carboxylate groups at positions a and c of cobyrinate, using either L-glutamine or ammonia as the nitrogen source. Involved in the biosynthesis of the unique nickel-containing tetrapyrrole coenzyme F430, the prosthetic group of methyl-coenzyme M reductase (MCR), which plays a key role in methanogenesis and anaerobic methane oxidation. Catalyzes the…							OG0000965	AIR synthase related protein, C-terminal domain							OG0000513	The central subunit of the protein translocation channel SecYEG. Consists of two halves formed by TMs 1-5 and 6-10. These two domains form a lateral gate at the front which open onto the bilayer between TMs 2 and 7, and are clamped together by SecE at the back. The channel is closed by both a pore ring composed of hydrophobic SecY resides and a short helix (helix 2A) on the extracellular side of …							OG0000488	Belongs to the eukaryotic ribosomal protein eS31 family							OG0000462	Catalyzes the transfer of a ribosyl phosphate group from 5-phosphoribose 1-diphosphate to orotate, leading to the formation of orotidine monophosphate (OMP)
OG0000930	Integral membrane protein DUF106							OG0000966	Catalyzes the stereoinversion of LL-2,6- diaminoheptanedioate (L,L-DAP) to meso-diaminoheptanedioate (meso- DAP), a precursor of L-lysine							OG0000514	binds to the 23S rRNA							OG0000489	Transcription elongation factor Spt4							OG0000583	Catalyzes amidations at positions B, D, E, and G on adenosylcobyrinic A,C-diamide. NH(2) groups are provided by glutamine, and one molecule of ATP is hydrogenolyzed for each amidation
OG0000875	ATP-grasp domain							OG0000969	Amidohydrolase family							OG0000515	ribosomal protein							OG0000490	RNA polymerase							OG0000266	Gar1/Naf1 RNA binding region
OG0000876	Ribonuclease R winged-helix domain							OG0000970	methanogenesis marker domain 9							OG0000516	With S4 and S12 plays an important role in translational accuracy							OG0000491	eIF-2 functions in the early steps of protein synthesis by forming a ternary complex with GTP and initiator tRNA							OG0000967	DNA polymerase beta domain protein region
OG0000942	TIGRFAM Cobalamin (vitamin B12) biosynthesis CobM CbiF, precorrin-4 C11-methyltransferase, core							OG0000971	Succinyl-CoA synthetase functions in the citric acid cycle (TCA), coupling the hydrolysis of succinyl-CoA to the synthesis of either ATP or GTP and thus represents the only step of substrate-level phosphorylation in the TCA. The beta subunit provides nucleotide specificity of the enzyme and binds the substrate succinate, while the binding sites for coenzyme A and phosphate are found in the alpha …							OG0000517	ribosomal protein							OG0000492	Belongs to the eukaryotic ribosomal protein eS6 family							OG0000994	Belongs to the UPF0280 family
OG0000898	AIR carboxylase							OG0000973	Methanogenesis marker protein 17							OG0000518	This protein binds to the 23S rRNA, and is important in its secondary structure. It is located near the subunit interface in the base of the L7 L12 stalk, and near the tRNA binding site of the peptidyltransferase center							OG0000493	Function in general translation initiation by promoting the binding of the formylmethionine-tRNA to ribosomes. Seems to function along with eIF-2							OG0000625	Belongs to the aspartokinase family
OG0000967	DNA polymerase beta domain protein region							OG0000974	cofactor biosynthesis protein							OG0000519	One of the primary rRNA binding proteins, it binds directly to 16S rRNA central domain where it helps coordinate assembly of the platform of the 30S subunit							OG0000494	Major role in the synthesis of nucleoside triphosphates other than ATP. The ATP gamma phosphate is transferred to the NDP beta phosphate via a ping-pong mechanism, using a phosphorylated active-site intermediate							OG0000941	Domain of unknown function (DUF749)
OG0000994	Belongs to the UPF0280 family							OG0000975	Elongator protein 3, MiaB family, Radical SAM							OG0000520	This is 1 of the proteins that binds and probably mediates the attachment of the 5S RNA into the large ribosomal subunit, where it forms part of the central protuberance. In the 70S ribosome it contacts protein S13 of the 30S subunit (bridge B1b), connecting the 2 subunits							OG0000495	Belongs to the eukaryotic ribosomal protein eS28 family							OG0001136	PFAM Haloacid dehalogenase-like hydrolase
OG0000931	Transcriptional regulator							OG0000976	Succinyl-CoA synthetase functions in the citric acid cycle (TCA), coupling the hydrolysis of succinyl-CoA to the synthesis of either ATP or GTP and thus represents the only step of substrate-level phosphorylation in the TCA. The alpha subunit of the enzyme binds the substrates coenzyme A and phosphate, while succinate binding and nucleotide specificity is provided by the beta subunit							OG0000521	Belongs to the eukaryotic ribosomal protein eS4 family							OG0000496	Multifunctional RNA-binding protein that recognizes the K-turn motif in ribosomal RNA, the RNA component of RNase P, box H ACA, box C D and box C' D' sRNAs							OG0000598	Joins adenosylcobinamide-GDP and alpha-ribazole to generate adenosylcobalamin (Ado-cobalamin). Also synthesizes adenosylcobalamin 5'-phosphate from adenosylcobinamide-GDP and alpha-ribazole 5'-phosphate
OG0000941	Domain of unknown function (DUF749)							OG0001130	Belongs to the metallo-dependent hydrolases superfamily. Adenine deaminase family							OG0000522	Located at the polypeptide exit tunnel on the outside of the subunit							OG0000497	RNA binding							OG0000531	Catalyzes the ATP-dependent phosphorylation of thiamine- monophosphate (TMP) to form thiamine-pyrophosphate (TPP), the active form of vitamin B1
OG0000960	methanogen marker protein 4							OG0000660	TIGRFAM RNA methyltransferase, TrmH							OG0000523	One of the primary rRNA binding proteins, it binds specifically to the 5'-end of 16S ribosomal RNA							OG0000498	Endonuclease that removes tRNA introns. Cleaves pre-tRNA at the 5'- and 3'-splice sites to release the intron. The products are an intron and two tRNA half-molecules bearing 2',3' cyclic phosphate and 5'-OH termini. Recognizes a pseudosymmetric substrate in which 2 bulged loops of 3 bases are separated by a stem of 4 bp							OG0000216	Catalyzes the transfer of the AMP portion of ATP to flavin mononucleotide (FMN) to produce flavin adenine dinucleotide (FAD) coenzyme
OG0000961	Belongs to the class-III pyridoxal-phosphate-dependent aminotransferase family. HemL subfamily							OG0000812	The beta subunit is responsible for the synthesis of L- tryptophan from indole and L-serine							OG0000524	Belongs to the SUI1 family							OG0000499	Component of the proteasome core, a large protease complex with broad specificity involved in protein degradation							OG0000977	Precorrin-2 C20-methyltransferase
OG0000868	(LOR SDH) bifunctional enzyme							OG0000829	synthase							OG0000525	Belongs to the universal ribosomal protein uL29 family							OG0000500	Shwachman-Bodian-Diamond syndrome (SBDS) protein							OG0000301	Catalyzes the GTP-dependent ribosomal translocation step during translation elongation. During this step, the ribosome changes from the pre-translocational (PRE) to the post- translocational (POST) state as the newly formed A-site-bound peptidyl-tRNA and P-site-bound deacylated tRNA move to the P and E sites, respectively. Catalyzes the coordinated movement of the two tRNA molecules, the mRNA and…
OG0000921	prephenate dehydrogenase							OG0000850	Belongs to the argininosuccinate synthase family. Type 1 subfamily							OG0000526	-							OG0000501	Zinc phosphodiesterase, which displays some tRNA 3'- processing endonuclease activity. Probably involved in tRNA maturation, by removing a 3'-trailer from precursor tRNA							OG0000831	reductase, subunit
OG0000964	Allows the formation of correctly charged Gln-tRNA(Gln) through the transamidation of misacylated Glu-tRNA(Gln) in organisms which lack glutaminyl-tRNA synthetase. The reaction takes place in the presence of glutamine and ATP through an activated gamma-phospho-Glu-tRNA(Gln)							OG0000828	Catalyzes the transfer of the phosphoribosyl group of 5- phosphorylribose-1-pyrophosphate (PRPP) to anthranilate to yield N-(5'-phosphoribosyl)-anthranilate (PRA)							OG0000527	The globular domain of the protein is located near the polypeptide exit tunnel on the outside of the subunit, while an extended beta-hairpin is found that lines the wall of the exit tunnel in the center of the 70S ribosome							OG0000502	Belongs to the FPP GGPP synthase family							OG0000108	mechanosensitive ion channel
OG0000903	Molydopterin dinucleotide binding domain							OG0000831	reductase, subunit							OG0000528	One of the primary rRNA binding proteins. Required for association of the 30S and 50S subunits to form the 70S ribosome, for tRNA binding and peptide bond formation. It has been suggested to have peptidyltransferase activity							OG0000503	An RNase that has 5'-3' exonuclease activity. May be involved in RNA degradation							OG0000236	DNA repair enzyme that has both DNA N-glycosylase activity and AP-lyase activity. The DNA N-glycosylase activity releases various damaged pyrimidines from DNA by cleaving the N- glycosidic bond, leaving an AP (apurinic apyrimidinic) site. The AP-lyase activity cleaves the phosphodiester bond 3' to the AP site by a beta-elimination, leaving a 3'-terminal unsaturated sugar and a product with a term…
OG0000977	Precorrin-2 C20-methyltransferase							OG0000550	Transcription elongation factor Spt5							OG0000529	Ribosomal protein L23							OG0000504	Belongs to the universal ribosomal protein uS2 family							OG0000394	Catalyzes the attachment of glutamate to tRNA(Glu) in a two-step reaction glutamate is first activated by ATP to form Glu-AMP and then transferred to the acceptor end of tRNA(Glu)
OG0000938	Catalyzes the NADPH-dependent reduction of glutamyl- tRNA(Glu) to glutamate 1-semialdehyde (GSA)							OG0000551	Essential subunit of the Sec protein translocation channel SecYEG. Clamps together the 2 halves of SecY. May contact the channel plug during translocation							OG0000530	50S ribosomal protein L4							OG0000505	Belongs to the universal ribosomal protein uS9 family							OG0000087	Catalyzes the gamma-elimination of phosphate from L- phosphohomoserine and the beta-addition of water to produce L- threonine
OG0000939	Catalyzes the transfer of the 2-phospholactate moiety from lactyl (2) diphospho-(5')guanosine (LPPG) to 7,8-didemethyl- 8-hydroxy-5-deazariboflavin (FO) with the formation of the L- lactyl phosphodiester of 7,8-didemethyl-8-hydroxy-5- deazariboflavin (F420-0) and GMP							OG0000977	Precorrin-2 C20-methyltransferase							OG0000532	DUF35 OB-fold domain, acyl-CoA-associated							OG0000506	This protein is one of the early assembly proteins of the 50S ribosomal subunit, although it is not seen to bind rRNA by itself. It is important during the early stages of 50S assembly							OG0000956	Catalyzes the reversible interconversion of 5-formyl- H(4)MPT to methenyl-H(4)MPT(
OG0000940	Uncharacterized protein conserved in archaea (DUF2117)							OG0000718	TIGRFAM Coenzyme F420 hydrogenase, subunit gamma							OG0000533	Belongs to the class-I aminoacyl-tRNA synthetase family							OG0000507	Belongs to the eukaryotic ribosomal protein eL18 family							OG0000113	PFAM Thiamine pyrophosphate enzyme, C-terminal
OG0000933	Specifically catalyzes the decarboxylation of meso- diaminopimelate (meso-DAP) to L-lysine							OG0000837	formylmethanofuran dehydrogenase, subunit A							OG0000534	Belongs to the UPF0107 family							OG0000508	DNA-dependent RNA polymerase catalyzes the transcription of DNA into RNA using the four ribonucleoside triphosphates as substrates							OG0000115	Pyruvate ferredoxin/flavodoxin oxidoreductase
OG0000952	Methyltransferase							OG0000832	reductase, subunit							OG0000535	Belongs to the lyase 1 family. Adenylosuccinate lyase subfamily							OG0000509	Located on the platform of the 30S subunit							OG0000118	PFAM Thiamine pyrophosphate enzyme, C-terminal
OG0000953	Tetrapolymerization of the monopyrrole PBG into the hydroxymethylbilane pre-uroporphyrinogen in several discrete steps							OG0000872	Malate L-lactate dehydrogenase							OG0000537	Catalyzes the ATP-dependent conversion of 7-carboxy-7- deazaguanine (CDG) to 7-cyano-7-deazaguanine (preQ(0))							OG0000510	Located at the top of the head of the 30S subunit, it contacts several helices of the 16S rRNA. In the 70S ribosome it contacts the 23S rRNA (bridge B1a) and protein L5 of the 50S subunit (bridge B1b), connecting the 2 subunits							OG0000119	ferredoxin oxidoreductase
OG0000957	ATP-grasp domain							OG0000937	Metal dependent phosphohydrolases with conserved 'HD' motif.							OG0000540	Belongs to the eukaryotic ribosomal protein eS17 family							OG0000511	structural constituent of ribosome							OG0000120	TIGRFAM 2-oxoacid acceptor oxidoreductase, delta subunit, pyruvate 2-ketoisovalerate
OG0000959	Catalyzes the methylation of C-1 in cobalt-precorrin-5B to form cobalt-precorrin-6A							OG0000956	Catalyzes the reversible interconversion of 5-formyl- H(4)MPT to methenyl-H(4)MPT(							OG0000542	Domain of unknown function (DUF371)							OG0000512	Belongs to the cytidylate kinase family. Type 2 subfamily							OG0000123	Catalyzes the reversible phosphorylation of S-methyl-5'- thioinosine (MTI) to hypoxanthine and 5-methylthioribose-1- phosphate. Involved in the breakdown of S-methyl-5'-thioadenosine (MTA), a major by-product of polyamine biosynthesis. Catabolism of (MTA) occurs via deamination to MTI and phosphorolysis to hypoxanthine
OG0000962	Cobalt chelatase (CbiK)							OG0000934	Prephenate dehydratase							OG0000548	PFAM Aspartate ornithine carbamoyltransferase, carbamoyl-P binding							OG0000513	The central subunit of the protein translocation channel SecYEG. Consists of two halves formed by TMs 1-5 and 6-10. These two domains form a lateral gate at the front which open onto the bilayer between TMs 2 and 7, and are clamped together by SecE at the back. The channel is closed by both a pore ring composed of hydrophobic SecY resides and a short helix (helix 2A) on the extracellular side of …							OG0000124	modulator of DNA gyrase
OG0000965	AIR synthase related protein, C-terminal domain							OG0000897	Catalyzes the reversible reduction of methenyl- H(4)MPT( ) to methylene-H(4)MPT							OG0000553	Involved in allosteric regulation of aspartate carbamoyltransferase							OG0000514	binds to the 23S rRNA							OG0000937	Metal dependent phosphohydrolases with conserved 'HD' motif.
OG0000966	Catalyzes the stereoinversion of LL-2,6- diaminoheptanedioate (L,L-DAP) to meso-diaminoheptanedioate (meso- DAP), a precursor of L-lysine							OG0000904	PFAM 4Fe-4S ferredoxin, iron-sulfur binding domain protein							OG0000557	Belongs to the UPF0218 family							OG0000515	ribosomal protein							OG0000833	Nucleotidyl transferase
OG0000969	Amidohydrolase family							OG0000995	Ribosomal RNA adenine dimethylase							OG0000566	Belongs to the UPF0284 family							OG0000516	With S4 and S12 plays an important role in translational accuracy							OG0000837	formylmethanofuran dehydrogenase, subunit A
OG0000970	methanogenesis marker domain 9							OG0000996	Hydrogenase accessory protein HypB							OG0000569	ATP cone domain							OG0000517	ribosomal protein							OG0000832	reductase, subunit
OG0000971	Succinyl-CoA synthetase functions in the citric acid cycle (TCA), coupling the hydrolysis of succinyl-CoA to the synthesis of either ATP or GTP and thus represents the only step of substrate-level phosphorylation in the TCA. The beta subunit provides nucleotide specificity of the enzyme and binds the substrate succinate, while the binding sites for coenzyme A and phosphate are found in the alpha …							OG0000997	H4MPT-linked C1 transfer pathway protein							OG0000585	Catalyzes the formation of phosphoribosylamine from phosphoribosylpyrophosphate (PRPP) and glutamine							OG0000518	This protein binds to the 23S rRNA, and is important in its secondary structure. It is located near the subunit interface in the base of the L7 L12 stalk, and near the tRNA binding site of the peptidyltransferase center							OG0000718	TIGRFAM Coenzyme F420 hydrogenase, subunit gamma
OG0000973	Methanogenesis marker protein 17							OG0000999	DNA polymerase alpha chain like domain							OG0000629	Fumarase C-terminus							OG0000519	One of the primary rRNA binding proteins, it binds directly to 16S rRNA central domain where it helps coordinate assembly of the platform of the 30S subunit							OG0000331	ATPase which is responsible for recognizing, binding, unfolding and translocation of substrate proteins into the archaeal 20S proteasome core particle. Is essential for opening the gate of the 20S proteasome via an interaction with its C- terminus, thereby allowing substrate entry and access to the site of proteolysis. Thus, the C-termini of the proteasomal ATPase function like a 'key in a lock' …
OG0000974	cofactor biosynthesis protein							OG0001000	dUTPase							OG0000506	This protein is one of the early assembly proteins of the 50S ribosomal subunit, although it is not seen to bind rRNA by itself. It is important during the early stages of 50S assembly							OG0000520	This is 1 of the proteins that binds and probably mediates the attachment of the 5S RNA into the large ribosomal subunit, where it forms part of the central protuberance. In the 70S ribosome it contacts protein S13 of the 30S subunit (bridge B1b), connecting the 2 subunits							OG0000549	Belongs to the eukaryotic ribosomal protein eL40 family
OG0000975	Elongator protein 3, MiaB family, Radical SAM							OG0001001	TIGRFAM Asp-tRNA(Asn) Glu-tRNA(Gln) amidotransferase, subunit C							OG0000596	Zn-ribbon RNA-binding protein with a function in translation							OG0000521	Belongs to the eukaryotic ribosomal protein eS4 family							OG0000590	Belongs to the UPF0173 family
OG0000976	Succinyl-CoA synthetase functions in the citric acid cycle (TCA), coupling the hydrolysis of succinyl-CoA to the synthesis of either ATP or GTP and thus represents the only step of substrate-level phosphorylation in the TCA. The alpha subunit of the enzyme binds the substrates coenzyme A and phosphate, while succinate binding and nucleotide specificity is provided by the beta subunit							OG0001003	nitrogenase							OG0000617	Part of ribonuclease P, a protein complex that generates mature tRNA molecules by cleaving their 5'-ends							OG0000522	Located at the polypeptide exit tunnel on the outside of the subunit							OG0000325	Catalyzes the decarboxylation of L-tyrosine to produce tyramine for methanofuran biosynthesis. Can also catalyze the decarboxylation of L-aspartate to produce beta-alanine for coenzyme A (CoA) biosynthesis
OG0000956	Catalyzes the reversible interconversion of 5-formyl- H(4)MPT to methenyl-H(4)MPT(							OG0001005	phosphoribosyl-ATP pyrophosphohydrolase							OG0000742	Catalyzes the NADPH-dependent formation of L-aspartate- semialdehyde (L-ASA) by the reductive dephosphorylation of L- aspartyl-4-phosphate							OG0000523	One of the primary rRNA binding proteins, it binds specifically to the 5'-end of 16S ribosomal RNA							OG0000270	Catalyzes a salvage reaction resulting in the formation of IMP that is energically less costly than de novo synthesis
OG0000904	PFAM 4Fe-4S ferredoxin, iron-sulfur binding domain protein							OG0001006	Allows the formation of correctly charged Asn-tRNA(Asn) or Gln-tRNA(Gln) through the transamidation of misacylated Asp- tRNA(Asn) or Glu-tRNA(Gln) in organisms which lack either or both of asparaginyl-tRNA or glutaminyl-tRNA synthetases. The reaction takes place in the presence of glutamine and ATP through an activated phospho-Asp-tRNA(Asn) or phospho-Glu-tRNA(Gln)							OG0000753	Shikimate kinase							OG0000524	Belongs to the SUI1 family							OG0000296	Bifunctional enzyme that catalyzes the epimerization of the S- and R-forms of NAD(P)HX and the dehydration of the S-form of NAD(P)HX at the expense of ADP, which is converted to AMP. This allows the repair of both epimers of NAD(P)HX, a damaged form of NAD(P)H that is a result of enzymatic or heat-dependent hydration
OG0000995	Ribosomal RNA adenine dimethylase							OG0001007	Catalyzes the reversible transfer of a formyl group from formylmethanofuran (formyl-MFR) to tetrahydromethanopterin (H(4)MPT) so as to produce 5-formyl tetrahydromethanopterin (5- formyl-H(4)MPT) and methanofuran (MFR)							OG0000612	Hexapeptide repeat of succinyl-transferase							OG0000525	Belongs to the universal ribosomal protein uL29 family							OG0000319	Catalyzes the ATP-dependent amidation of deamido-NAD to form NAD. Uses ammonia as a nitrogen source
OG0000996	Hydrogenase accessory protein HypB							OG0001009	Belongs to the class-IV pyridoxal-phosphate-dependent aminotransferase family							OG0000815	Catalyzes the NADPH-dependent reduction of N-acetyl-5- glutamyl phosphate to yield N-acetyl-L-glutamate 5-semialdehyde							OG0000526	-							OG0000329	Belongs to the PdaD family
OG0000997	H4MPT-linked C1 transfer pathway protein							OG0001010	-							OG0000665	Catalyzes the cyclization of 5-formylamidoimidazole-4- carboxamide ribonucleotide to IMP							OG0000527	The globular domain of the protein is located near the polypeptide exit tunnel on the outside of the subunit, while an extended beta-hairpin is found that lines the wall of the exit tunnel in the center of the 70S ribosome							OG0000330	Catalyzes the synthesis of GMP from XMP
OG0000999	DNA polymerase alpha chain like domain							OG0001011	pre-rRNA processing protein involved in ribosome biogenesis							OG0000783	Involved in the third step of the chorismate pathway, which leads to the biosynthesis of aromatic amino acids. Catalyzes the cis-dehydration of 3-dehydroquinate (DHQ) and introduces the first double bond of the aromatic ring to yield 3- dehydroshikimate							OG0000528	One of the primary rRNA binding proteins. Required for association of the 30S and 50S subunits to form the 70S ribosome, for tRNA binding and peptide bond formation. It has been suggested to have peptidyltransferase activity							OG0000336	histone acetyltransferase
OG0001000	dUTPase							OG0001013	COG1606 ATP-utilizing enzymes of the PP-loop superfamily							OG0000678	Catalyzes the formation of 6,7-dimethyl-8- ribityllumazine by condensation of 5-amino-6-(D- ribitylamino)uracil with 3,4-dihydroxy-2-butanone 4-phosphate. This is the penultimate step in the biosynthesis of riboflavin							OG0000529	Ribosomal protein L23							OG0000339	Domain of unknown function (DUF1947)
OG0001001	TIGRFAM Asp-tRNA(Asn) Glu-tRNA(Gln) amidotransferase, subunit C							OG0001014	AAA ATPase							OG0000752	1-(5-phosphoribosyl)-5- (5-phosphoribosylamino)methylideneamino imidazole-4-carboxamide isomerase							OG0000530	50S ribosomal protein L4							OG0000345	Pfam:DUF137
OG0001003	nitrogenase							OG0001015	synthase							OG0000759	Imidazoleglycerol-phosphate dehydratase							OG0000532	DUF35 OB-fold domain, acyl-CoA-associated							OG0000354	Involved in pre-rRNA and tRNA processing. Utilizes the methyl donor S-adenosyl-L-methionine to catalyze the site-specific 2'-hydroxyl methylation of ribose moieties in rRNA and tRNA. Site specificity is provided by a guide RNA that base pairs with the substrate. Methylation occurs at a characteristic distance from the sequence involved in base pairing with the guide RNA
OG0001005	phosphoribosyl-ATP pyrophosphohydrolase							OG0001016	synthase							OG0000760	IGPS catalyzes the conversion of PRFAR and glutamine to IGP, AICAR and glutamate. The HisH subunit provides the glutamine amidotransferase activity that produces the ammonia necessary to HisF for the synthesis of IGP and AICAR							OG0000533	Belongs to the class-I aminoacyl-tRNA synthetase family							OG0000359	Prenyltransferase that catalyzes the transfer of the geranylgeranyl moiety of geranylgeranyl diphosphate (GGPP) to the C3 hydroxyl of sn-glycerol-1-phosphate (G1P). This reaction is the first ether-bond-formation step in the biosynthesis of archaeal membrane lipids
OG0001006	Allows the formation of correctly charged Asn-tRNA(Asn) or Gln-tRNA(Gln) through the transamidation of misacylated Asp- tRNA(Asn) or Glu-tRNA(Gln) in organisms which lack either or both of asparaginyl-tRNA or glutaminyl-tRNA synthetases. The reaction takes place in the presence of glutamine and ATP through an activated phospho-Asp-tRNA(Asn) or phospho-Glu-tRNA(Gln)							OG0001017	Catalyzes the conversion of 7,8-dihydroneopterin (H2Neo) to 6-hydroxymethyl-7,8-dihydropterin (6-HMD)							OG0000763	Catalyzes the condensation of ATP and 5-phosphoribose 1- diphosphate to form N'-(5'-phosphoribosyl)-ATP (PR-ATP). Has a crucial role in the pathway because the rate of histidine biosynthesis seems to be controlled primarily by regulation of HisG enzymatic activity							OG0000534	Belongs to the UPF0107 family							OG0000368	Involved in the gluconeogenesis. Catalyzes stereospecifically the conversion of dihydroxyacetone phosphate (DHAP) to D-glyceraldehyde-3-phosphate (G3P)
OG0001007	Catalyzes the reversible transfer of a formyl group from formylmethanofuran (formyl-MFR) to tetrahydromethanopterin (H(4)MPT) so as to produce 5-formyl tetrahydromethanopterin (5- formyl-H(4)MPT) and methanofuran (MFR)							OG0001018	methanogenesis marker protein 2							OG0000544	Belongs to the eukaryotic ribosomal protein eL21 family							OG0000535	Belongs to the lyase 1 family. Adenylosuccinate lyase subfamily							OG0000370	DNA-dependent RNA polymerase catalyzes the transcription of DNA into RNA using the four ribonucleoside triphosphates as substrates
OG0001009	Belongs to the class-IV pyridoxal-phosphate-dependent aminotransferase family							OG0001019	Belongs to the UPF0288 family							OG0000545	DNA-dependent RNA polymerase catalyzes the transcription of DNA into RNA using the four ribonucleoside triphosphates as substrates							OG0000537	Catalyzes the ATP-dependent conversion of 7-carboxy-7- deazaguanine (CDG) to 7-cyano-7-deazaguanine (preQ(0))							OG0000372	Allows the formation of correctly charged Gln-tRNA(Gln) through the transamidation of misacylated Glu-tRNA(Gln) in organisms which lack glutaminyl-tRNA synthetase. The reaction takes place in the presence of glutamine and ATP through an activated gamma-phospho-Glu-tRNA(Gln). The GatDE system is specific for glutamate and does not act on aspartate
OG0001010	-							OG0001020	Uncharacterized protein conserved in archaea (DUF2102)							OG0000546	binds to the 23S rRNA							OG0000540	Belongs to the eukaryotic ribosomal protein eS17 family							OG0000377	Produces ATP from ADP in the presence of a proton gradient across the membrane. The archaeal beta chain is a regulatory subunit
OG0001011	pre-rRNA processing protein involved in ribosome biogenesis							OG0001021	BadF BadG BcrA BcrD							OG0000574	50S ribosomal protein L37Ae							OG0000542	Domain of unknown function (DUF371)							OG0000381	HTH-type transcriptional regulatory protein
OG0001013	COG1606 ATP-utilizing enzymes of the PP-loop superfamily							OG0001022	Uncharacterized protein conserved in archaea (DUF2096)							OG0000576	RNA polymerase Rpb6							OG0000548	PFAM Aspartate ornithine carbamoyltransferase, carbamoyl-P binding							OG0000383	RNase L inhibitor
OG0001014	AAA ATPase							OG0001024	Catalyzes the oxidative deamination and cyclization of 2-amino-3,7-dideoxy-D-threo-hept-6-ulosonic acid (ADH) to yield 3- dehydroquinate (DHQ), which is fed into the canonical shikimic pathway of aromatic amino acid biosynthesis							OG0000660	TIGRFAM RNA methyltransferase, TrmH							OG0000553	Involved in allosteric regulation of aspartate carbamoyltransferase							OG0000386	Belongs to the eukaryotic ribosomal protein eL15 family
OG0001015	synthase							OG0001025	Guanylyltransferase that catalyzes the activation of 2- phospho-L-lactate (LP) as (2S)-lactyl-2-diphospho-5'-guanosine (LPPG), via the condensation of LP with GTP. Is involved in the biosynthesis of coenzyme F420, a hydride carrier cofactor							OG0000850	Belongs to the argininosuccinate synthase family. Type 1 subfamily							OG0000557	Belongs to the UPF0218 family							OG0000391	Part of the RFC clamp loader complex which loads the PCNA sliding clamp onto DNA
OG0001016	synthase							OG0001027	ATPases associated with a variety of cellular activities							OG0000550	Transcription elongation factor Spt5							OG0000566	Belongs to the UPF0284 family							OG0000392	Part of the RFC clamp loader complex which loads the PCNA sliding clamp onto DNA
OG0001017	Catalyzes the conversion of 7,8-dihydroneopterin (H2Neo) to 6-hydroxymethyl-7,8-dihydropterin (6-HMD)							OG0001029	Catalyzes the formation of 4-(hydroxymethyl)-2- furancarboxaldehyde phosphate (4-HFC-P) from two molecules of glyceraldehyde-3-P (GA-3-P)							OG0000551	Essential subunit of the Sec protein translocation channel SecYEG. Clamps together the 2 halves of SecY. May contact the channel plug during translocation							OG0000569	ATP cone domain							OG0000393	Plays an important role in the de novo pathway of purine nucleotide biosynthesis. Catalyzes the first committed step in the biosynthesis of AMP from IMP
OG0001018	methanogenesis marker protein 2							OG0001030	aspartate glutamate uridylate kinase							OG0000872	Malate L-lactate dehydrogenase							OG0000585	Catalyzes the formation of phosphoribosylamine from phosphoribosylpyrophosphate (PRPP) and glutamine							OG0000396	Belongs to the eukaryotic ribosomal protein eL34 family
OG0001019	Belongs to the UPF0288 family							OG0001031	Cys/Met metabolism PLP-dependent enzyme							OG0000934	Prephenate dehydratase							OG0000596	Zn-ribbon RNA-binding protein with a function in translation							OG0000404	Belongs to the universal ribosomal protein uL16 family
OG0001020	Uncharacterized protein conserved in archaea (DUF2102)							OG0001032	-							OG0000904	PFAM 4Fe-4S ferredoxin, iron-sulfur binding domain protein							OG0000617	Part of ribonuclease P, a protein complex that generates mature tRNA molecules by cleaving their 5'-ends							OG0000408	Directs the termination of nascent peptide synthesis (translation) in response to the termination codons UAA, UAG and UGA
OG0001021	BadF BadG BcrA BcrD							OG0001034	Riboflavin synthase							OG0000995	Ribosomal RNA adenine dimethylase							OG0000629	Fumarase C-terminus							OG0000409	Functions by promoting the formation of the first peptide bond
OG0001022	Uncharacterized protein conserved in archaea (DUF2096)							OG0001035	Bacterial regulatory helix-turn-helix protein, lysR family							OG0000996	Hydrogenase accessory protein HypB							OG0000612	Hexapeptide repeat of succinyl-transferase							OG0000410	Catalyzes the attachment of tyrosine to tRNA(Tyr) in a two-step reaction tyrosine is first activated by ATP to form Tyr- AMP and then transferred to the acceptor end of tRNA(Tyr)
OG0001024	Catalyzes the oxidative deamination and cyclization of 2-amino-3,7-dideoxy-D-threo-hept-6-ulosonic acid (ADH) to yield 3- dehydroquinate (DHQ), which is fed into the canonical shikimic pathway of aromatic amino acid biosynthesis							OG0001036	marker protein 11							OG0000997	H4MPT-linked C1 transfer pathway protein							OG0000742	Catalyzes the NADPH-dependent formation of L-aspartate- semialdehyde (L-ASA) by the reductive dephosphorylation of L- aspartyl-4-phosphate							OG0000411	Catalyzes the synthesis of GMP from XMP
OG0001025	Guanylyltransferase that catalyzes the activation of 2- phospho-L-lactate (LP) as (2S)-lactyl-2-diphospho-5'-guanosine (LPPG), via the condensation of LP with GTP. Is involved in the biosynthesis of coenzyme F420, a hydride carrier cofactor							OG0001037	Methyl-coenzyme M reductase operon protein C							OG0000999	DNA polymerase alpha chain like domain							OG0000753	Shikimate kinase							OG0000412	NMD3 family
OG0001027	ATPases associated with a variety of cellular activities							OG0001056	Catalyzes the GTP-dependent successive addition of two or more gamma-linked L-glutamates to the L-lactyl phosphodiester of 7,8-didemethyl-8-hydroxy-5-deazariboflavin (F420-0) to form coenzyme F420-0-glutamyl-glutamate (F420-2) or polyglutamated F420 derivatives							OG0001000	dUTPase							OG0000815	Catalyzes the NADPH-dependent reduction of N-acetyl-5- glutamyl phosphate to yield N-acetyl-L-glutamate 5-semialdehyde							OG0000413	eIF-2 functions in the early steps of protein synthesis by forming a ternary complex with GTP and initiator tRNA
OG0001029	Catalyzes the formation of 4-(hydroxymethyl)-2- furancarboxaldehyde phosphate (4-HFC-P) from two molecules of glyceraldehyde-3-P (GA-3-P)							OG0001075	Uncharacterized protein containing a Zn-ribbon (DUF2116)							OG0001001	TIGRFAM Asp-tRNA(Asn) Glu-tRNA(Gln) amidotransferase, subunit C							OG0000665	Catalyzes the cyclization of 5-formylamidoimidazole-4- carboxamide ribonucleotide to IMP							OG0000415	Helix-turn-helix XRE-family like proteins
OG0001030	aspartate glutamate uridylate kinase							OG0001049	sulfopyruvate decarboxylase, alpha subunit							OG0001003	nitrogenase							OG0000783	Involved in the third step of the chorismate pathway, which leads to the biosynthesis of aromatic amino acids. Catalyzes the cis-dehydration of 3-dehydroquinate (DHQ) and introduces the first double bond of the aromatic ring to yield 3- dehydroshikimate							OG0000417	Nucleolar GTP-binding protein 1 (NOG1)
OG0001031	Cys/Met metabolism PLP-dependent enzyme							OG0001055	synthase (ComA)							OG0001005	phosphoribosyl-ATP pyrophosphohydrolase							OG0000752	1-(5-phosphoribosyl)-5- (5-phosphoribosylamino)methylideneamino imidazole-4-carboxamide isomerase							OG0000419	MiaB-like tRNA modifying enzyme, archaeal-type
OG0001032	-							OG0000604	more specifically in 18S rRNA pseudouridylation and in cleavage of pre-rRNA							OG0001006	Allows the formation of correctly charged Asn-tRNA(Asn) or Gln-tRNA(Gln) through the transamidation of misacylated Asp- tRNA(Asn) or Glu-tRNA(Gln) in organisms which lack either or both of asparaginyl-tRNA or glutaminyl-tRNA synthetases. The reaction takes place in the presence of glutamine and ATP through an activated phospho-Asp-tRNA(Asn) or phospho-Glu-tRNA(Gln)							OG0000759	Imidazoleglycerol-phosphate dehydratase							OG0000420	CRS1_YhbY
OG0001034	Riboflavin synthase							OG0001146	Domain of unknown function (DUF1611_N) Rossmann-like domain							OG0001007	Catalyzes the reversible transfer of a formyl group from formylmethanofuran (formyl-MFR) to tetrahydromethanopterin (H(4)MPT) so as to produce 5-formyl tetrahydromethanopterin (5- formyl-H(4)MPT) and methanofuran (MFR)							OG0000760	IGPS catalyzes the conversion of PRFAR and glutamine to IGP, AICAR and glutamate. The HisH subunit provides the glutamine amidotransferase activity that produces the ammonia necessary to HisF for the synthesis of IGP and AICAR							OG0000421	Belongs to the PDCD5 family
OG0001035	Bacterial regulatory helix-turn-helix protein, lysR family							OG0000014	Proton-conducting membrane transporter							OG0001009	Belongs to the class-IV pyridoxal-phosphate-dependent aminotransferase family							OG0000763	Catalyzes the condensation of ATP and 5-phosphoribose 1- diphosphate to form N'-(5'-phosphoribosyl)-ATP (PR-ATP). Has a crucial role in the pathway because the rate of histidine biosynthesis seems to be controlled primarily by regulation of HisG enzymatic activity							OG0000422	Belongs to the ribosomal protein L31e family
OG0001036	marker protein 11							OG0000580	but it may be involved in stabilization of the trimeric complex							OG0001010	-							OG0000678	Catalyzes the formation of 6,7-dimethyl-8- ribityllumazine by condensation of 5-amino-6-(D- ribitylamino)uracil with 3,4-dihydroxy-2-butanone 4-phosphate. This is the penultimate step in the biosynthesis of riboflavin							OG0000423	Ribosomal protein LX
OG0001037	Methyl-coenzyme M reductase operon protein C							OG0000555	PRC-barrel domain							OG0001011	pre-rRNA processing protein involved in ribosome biogenesis							OG0000897	Catalyzes the reversible reduction of methenyl- H(4)MPT( ) to methylene-H(4)MPT							OG0000424	Thiolase, N-terminal domain
OG0001056	Catalyzes the GTP-dependent successive addition of two or more gamma-linked L-glutamates to the L-lactyl phosphodiester of 7,8-didemethyl-8-hydroxy-5-deazariboflavin (F420-0) to form coenzyme F420-0-glutamyl-glutamate (F420-2) or polyglutamated F420 derivatives							OG0000807	Protein of unknown function DUF116							OG0001013	COG1606 ATP-utilizing enzymes of the PP-loop superfamily							OG0000660	TIGRFAM RNA methyltransferase, TrmH							OG0000425	Belongs to the UPF0219 family
OG0001049	sulfopyruvate decarboxylase, alpha subunit							OG0000645	Belongs to the snRNP Sm proteins family							OG0001014	AAA ATPase							OG0000812	The beta subunit is responsible for the synthesis of L- tryptophan from indole and L-serine							OG0000427	Involved in targeting and insertion of nascent membrane proteins into the cytoplasmic membrane. Acts as a receptor for the complex formed by the signal recognition particle (SRP) and the ribosome-nascent chain (RNC)
OG0001055	synthase (ComA)							OG0000654	ParB-like nuclease domain							OG0001015	synthase							OG0000850	Belongs to the argininosuccinate synthase family. Type 1 subfamily							OG0000428	Ribosomal protein S8e
OG0001075	Uncharacterized protein containing a Zn-ribbon (DUF2116)							OG0000169	Transcriptional regulator							OG0001016	synthase							OG0000829	synthase							OG0000429	TIGRFAM hydrogenase expression formation protein HypE
OG0001061	PhoU domain							OG0000174	Biotin lipoate A B protein ligase							OG0001017	Catalyzes the conversion of 7,8-dihydroneopterin (H2Neo) to 6-hydroxymethyl-7,8-dihydropterin (6-HMD)							OG0000828	Catalyzes the transfer of the phosphoribosyl group of 5- phosphorylribose-1-pyrophosphate (PRPP) to anthranilate to yield N-(5'-phosphoribosyl)-anthranilate (PRA)							OG0000430	Involved in targeting and insertion of nascent membrane proteins into the cytoplasmic membrane. Binds directly to 7S RNA and mediates binding of the 54 kDa subunit of the SRP
OG0000998	synthase							OG0000568	Integral membrane protein DUF92							OG0001018	methanogenesis marker protein 2							OG0000544	Belongs to the eukaryotic ribosomal protein eL21 family							OG0000433	Catalyzes the transfer of diphosphate from ATP to 6- hydroxymethyl-7,8-dihydropterin (6-HMD), leading to 6- hydroxymethyl-7,8-dihydropterin diphosphate (6-HMDP)
OG0001130	Belongs to the metallo-dependent hydrolases superfamily. Adenine deaminase family							OG0000572	Protein of unknown function (DUF530)							OG0001019	Belongs to the UPF0288 family							OG0000545	DNA-dependent RNA polymerase catalyzes the transcription of DNA into RNA using the four ribonucleoside triphosphates as substrates							OG0000434	Activates the tRNA-splicing ligase complex by facilitating the enzymatic turnover of catalytic subunit RtcB. Acts by promoting the guanylylation of RtcB, a key intermediate step in tRNA ligation. Can also alter the NTP specificity of RtcB such that ATP, dGTP or ITP is used efficiently
OG0001052	Belongs to the UPF0285 family							OG0000679	myo-inositol-1-phosphate synthase							OG0001020	Uncharacterized protein conserved in archaea (DUF2102)							OG0000546	binds to the 23S rRNA							OG0000435	Catalyzes the ATP-dependent amination of UTP to CTP with either L-glutamine or ammonia as the source of nitrogen. Regulates intracellular CTP levels through interactions with the four ribonucleotide triphosphates
OG0001046	Uroporphyrin-III C-methyltransferase							OG0000267	hydrogenase maturation protease HycI							OG0001021	BadF BadG BcrA BcrD							OG0000574	50S ribosomal protein L37Ae							OG0000436	metal-binding-domain 4Fe-4S-binding-domain containing ABC transporter
[truncated: 1,073 more rows]

## Sheet: SupplTableS4
Supplementary Table S4. AAI from strain DL9LZB001 to the isolated strains within the class Methanobacteria
[truncated: 38 more rows]

[truncated: 1 more sheets: SupplTableS5]
